# Supplementary material for: Evolutionary divergence of the ABO and GBGT1 genes specifying the ABO and FORS blood group systems through chromosomal rearrangements
Source: Sci Rep. 2017 Aug 24;7:9375. doi: 10.1038/s41598-017-09765-2 (PMC5571153; doi:10.1038/s41598-017-09765-2)
Supplement: Supplementary file 1 — Supplementary Table 1 [file 41598_2017_9765_MOESM1_ESM.xls]

## Sheet: Sheet1
No.	Common name	Class	Order	Family	Scientific name	Annotation Release	Assembly name	No. of Contig gaps
		(Infraclass)	(Infraorder)
1	Human	Mammalia	Primates	Hominidae	Homo sapiens	May 2016, Annotation Release 108	GRCh38.p7 (accession GCF_000001405.33) & CHM1_1.1 (accession GCF_000306695.2)	0
2	Chimpanzee	Mammalia	Primates	Hominidae	Pan troglodytes	October 2014, Annotation Release 103	Pan_troglodytes-2.1.4 (accession GCF_000001515.6)	0
3	Pygmy chimpanzee	Mammalia	Primates	Hominidae	Pan paniscus	Annotation Release 101	AJFE00000000.1.	1
4	Western gorilla	Mammalia	Primates	Hominidae	Gorilla gorilla	Annotation Release 100	gorGor3.1	0
5	Sumatran orangutan	Mammalia	Primates	Hominidae	Pongo abelii	September 2014, Annotation Release 102	P_pygmaeus_2.0.2 (accession GCF_000001545.4)	0
6	Northern white-cheeked gibbon	Mammalia	Primates	Hylobatidae	Nomascus leucogenys	Annotation Release 101	Nleu3.0	0
7	Rhesus macaque	Mammalia	Primates	Cercopithecidae	Macaca mulatta	Build 1.2	Mmul_8.0.1	0
8	Crab-eating macaque	Mammalia	Primates	Cercopithecidae	Macaca fascicularis	September 2013, Annotation Release 100	Macaca_fascicularis_5.0 (accession GCF_000364345.1)	0
9	Olive baboon	Mammalia	Primates	Cercopithecidae	Papio anubis	September 2014, Annotation Release 101	Panu_2.0 (accession GCF_000264685.2)	2
10	Green monkey	Mammalia	Primates	Cercopithecidae	Chlorocebus sabaeus	May 2014, Annotation Release 100	Chlorocebus_sabeus 1.1 (accession GCF_000409795.2)	0
11	Golden snub-nosed monkey	Mammalia	Primates	Cercopithecidae	Rhinopithecus roxellana	November 2014, Annotation Release 100	Rrox_v1 (accession GCF_000769185.1)	0
12	White-tufted-ear marmoset	Mammalia	Primates	Callitrichidae	Callithrix jacchus	September 2014, Annotation Release 102	Callithrix jacchus-3.2 (accession GCF_000004665.1)	0
13	Bolivian squirrel monkey	Mammalia	Primates	Cebidae	Saimiri boliviensis	November 2014, Annotation Release 101	SaiBol1.0 (accession GCF_000235385.1)	2
14	Small-eared galago	Mammalia	Primates	Galagidae	Otolemur garnettii	Annotation Release 100	OtoGar3	0
			(Strepsirrhini)
15	Chinese tree shrew	Mammalia	Scandentia	Tupaiidae	Tupaia chinensis	December 2013, Annotation Release 100	TupChi_1.0 (accession GCF_000334495.1)	2
16	American pika	Mammalia	Lagomorpha	Ochotonidae	Ochotona princeps	Annotation Release 100	OchPri3.0	0
17	Thirteen-lined ground squirrel	Mammalia	Rodentia	Sciuridae	Ictidomys tridecemlineatus	August 2013, Annotation Release 100	SpeTri2.0 (accession GCF_000236235.1)	1
18	Long-tailed chinchilla	Mammalia	Rodentia	Chinchillidae	Chinchilla lanigera	August 2013, Annotation Release 100	ChiLan1.0 (accession GCF_000276665.1)	0
19	Lesser Egyptian jerboa	Mammalia	Rodentia	Dipodidae	Jaculus jaculus	Annotation Release 100	JacJac1.0	0
20	Prairie vole	Mammalia	Rodentia	Cricetidae	Microtus ochrogaster	August 2013, Annotation Release 100	MicOch1.0 (accession GCF_000317375.1)	0
21	Chinese hamster	Mammalia	Rodentia	Cricetidae	Cricetulus griseus	May 2014, Annotation Release 101	CriGri_1.0 (accession GCF_000223135.1) & C_griseus_v1.0 (accession GCF_000419365.1)	2
22	Golden hamster	Mammalia	Rodentia	Cricetidae	Mesocricetus auratus	July 2013, Annotation Release 100	MesAur1.0 (accession GCF_000349665.1)	1
23	Prairie deer mouse	Mammalia	Rodentia	Cricetidae	Peromyscus maniculatus	March 2014, Annotation Release 100	Pman_1.0 (accession GCF_000500345.1)	2
24	Laboratory mouse	Mammalia	Rodentia	Muridae	Mus musculus	March 2015, Annotation Release 105	GRCm38.p3 (accession GCF_000001635.23) & Mm_Celera (accession GCF_000002165.2)	0
25	Rat	Mammalia	Rodentia	Muridae	Rattus norvegicus	August 2014, Annotation Release 105	Rnor_6.0 (accession GCF_000001895.5) & Rn_Celera (accession GCF_000002265.2)	0
26	U. G. mountains blind mole rat	Mammalia	Rodentia	Spalacidae	Nannospalax galili	August 2014, Annotation Release 100	S.galili_v1.0 (accession GCF_000622305.1)	2
27	Naked mole-rat	Mammalia	Rodentia	Bathyergidae	Heterocephalus glaber	June 2013, Annotation Release 100	HetGla_female_1.0 (accession GCF_000247695.1) & HetGla_1.0 (accession GCF_000230445.1)	0
28	Damara mole-rat	Mammalia	Rodentia	Bathyergidae	Fukomys damarensis	December 2014, Annotation Release 100	DMR_v1.0 (accession GCF_000743615.1)	1
29	Domestic guinea pig	Mammalia	Rodentia	Caviidae	Cavia porcellus	Annotation Release 101	Cavpor3.0	1
30	Degu	Mammalia	Rodentia	Octodontidae	Octodon degus	Annotation Release 100	OctDeg1.0	0
31	Alpaca	Mammalia	Artiodactyla	Camelidae	Vicugna pacos	December 2013, Annotation Release 100	Vicugna_pacos-2.0.1 (accession GCF_000164845.1)	3
32	Bactrian camel	Mammalia	Artiodactyla	Camelidae	Camelus bactrianus	January 2015, Annotation Release 100	Ca_bactrianus_MBC_1.0 (accession GCF_000767855.1)	1
33	Chiru	Mammalia	Artiodactyla	Bovidae	Pantholops hodgsonii	November 2013, Annotation Release 100	PHO1.0 (accession GCF_000400835.1)	4
34	Sheep	Mammalia	Artiodactyla	Bovidae	Ovis aries	Annotation Release 101	SM4.7 (SheepMap4.7)	0
35	Goat	Mammalia	Artiodactyla	Bovidae	Capra hircus	September 2013, Annotation Release 100	CHIR_1.0 (accession GCF_000317765.1)	0
36	Cattle	Mammalia	Artiodactyla	Bovidae	Bos taurus	March 2015, Annotation Release 104	Bos_taurus_UMD_3.1.1 (accession GCF_000003055.6) & Btau_4.6.1 (accession GCF_000003205.5)	0
37	River buffalo	Mammalia	Artiodactyla	Bovidae	Bubalus bubalis	March 2014, Annotation Release 100	UMD_CASPUR_WB_2.0 (accession GCF_000471725.1)	1
38	Yangtze River dolphin	Mammalia	Artiodactyla	Lipotidae	Lipotes vexillifer	April 2014, Annotation Release 100	Lipotes_vexillifer_v1 (accession GCF_000442215.1)	1
			(Cetacea)
39	Sperm whale	Mammalia	Artiodactyla	Physeteridae	Physeter catodon	March 2014, Annotation Release 100	Physeter_macrocephalus-2.0.2 (accession GCF_000472045.1)	4
			(Cetacea)
40	Killer whale	Mammalia	Artiodactyla	Delphinidae	Orcinus orca	Annotation Release 100	Oorc_1.1	1
			(Cetacea)
41	Cat	Mammalia	Carnivora	Felidae	Felis catus	February 2015, Annotation Release 102	Felis_catus-8.0 (accession GCF_000181335.2)	0
42	Dog	Mammalia	Carnivora	Caniformia	Canis lupus familiaris	September 2013, Annotation Release 103	CanFam3.1 (accession GCF_000002285.3)	0
43	Ferret	Mammalia	Carnivora	Caniformia	Mustela putorius furo	Annotation Release 100	MusPutFur1.0 & MusPutFurMale1.0	1
44	Polar bear	Mammalia	Carnivora	Caniformia	Ursus maritimus	August 2014, Annotation Release 100	UrsMar_1.0 (accession GCF_000687225.1)	2
45	Pacific walrus	Mammalia	Carnivora	Pinnipedia	Odobenus rosmarus divergens	Annotation Release 100	Oros_1.0	4
46	Horse	Mammalia	Perissodactyla	Equidae	Equus caballus	September 2013, Annotation Release 101	EquCab2.0 (accession GCF_000002305.2)	0
47	Southern white rhinoceros	Mammalia	Perissodactyla	Rhinocerotidae	Ceratotherium simum simum	August 2013, Annotation Release 100	CerSimSim1.0, (accession GCF_000283155.1)	0
48	Brandt's bat	Mammalia	Chiroptera	Vespertilionidae	Myotis brandtii	October 2013, Annotation Release 100	ASM41265v1 (accession GCF_000412655.1)	4
49	David's myotis	Mammalia	Chiroptera	Vespertilionidae	Myotis davidii	February 2014, Annotation Release 100	ASM32734v1 (accession GCF_000327345.1)	1
50	Big brown bat	Mammalia	Chiroptera	Vespertilionidae	Eptesicus fuscus	May 2014, Annotation Release 100	EptFus1.0 (accession GCF_000308155.1)	0
51	Black flying fox	Mammalia	Chiroptera	Pteropodidae	Pteropus alecto	February 2014, Annotation Release 100	ASM32557v1 (accession GCF_000325575.1)	0
52	Large flying fox	Mammalia	Chiroptera	Pteropodidae	Pteropus vampyrus	February 2015, Annotation Release 100	Pvam_2.0 (accession GCF_000151845.1)	3
53	European shrew	Mammalia	Eulipotyphla	Soricidae	Sorex araneus	Annotation Release 100	SorAra2.0	0
54	Star-nosed mole	Mammalia	Eulipotyphla	Talpidae	Condylura cristata	Annotation Release 100	ConCri1.0	0
55	Western European hedgehog	Mammalia	Eulipotyphla	Erinaceidae	Erinaceus europaeus	April 2014, Annotation Release 100	EriEur2.0 (accession GCF_000296755.1)	2
56	Cape golden mole	Mammalia	Afrosoricida	Chrysochloridae	Chrysochloris asiatica	February 2014, Annotation Release 100	ChrAsi1.0 (accession GCF_000296735.1)	0
		(Afrotheria)
57	Small Madagascar hedgehog	Mammalia	Afrosoricida	Tenrecidae	Echinops telfairi	Annotation Release 100	EchTel2.0	0
		(Afrotheria)
58	Cape elephant shrew	Mammalia	Macroscelidea	Macroscelididae	Elephantulus edwardii	February 2014, Annotation Release 100	EleEdw1.0 (accession GCF_000299155.1)	1
		(Afrotheria)
59	Aardvark	Mammalia	Tubulidentata	Orycteropodidae	Orycteropus afer afer	May 2014, Annotation Release 100	OryAfe1.0 (accession GCF_000298275.1)	2
		(Afrotheria)
60	Florida manatee	Mammalia	Sirenia	Trichechidae	Trichechus manatus latirostris	Annotation Release 100	TriManLat1.0	2
		(Afrotheria)
61	Opossum	Mammalia	Didelphimorphia	Didelphidae	Monodelphis domestica	April 2014, Annotation Release 102	MonDom5 (accession GCF_000002295.2)	0
		(Marsupialia)
62	Tasmanian devil	Mammalia	Dasyuromorphia	Dasyuridae	Sarcophilus harrisii	August 2013, Annotation Release 100	Devil_ref v7.0	4
		(Marsupialia)
63	Saker falcon	Aves	Falconiformes	Falconidae	Falco cherrug	September 2013, Annotation Release 100	F_cherrug_v1.0 (accession GCF_000337975.1)	0
64	Peregrine falcon	Aves	Falconiformes	Falconidae	Falco peregrinus	August 2013, Annotation Release 100	F_peregrinus_v1.0 (accession GCF_000337955.1)	0
65	Budgerigar	Aves	Psittaciformes	Psittaculidae	Melopsittacus undulatus	July 2013, Annotation Release 100	Melopsittacus_undulatus_6.3 (accession GCF_000238935.1)	3
66	Collared flycatcher	Aves	Passeriformes	Muscicapidae	Ficedula albicollis	July 2013, Annotation Release 100	FicAlb1.5 (accession GCF_000247815.1)	0
67	White-throated sparrow	Aves	Passeriformes	Emberizidae	Zonotrichia albicollis	September 2013, Annotation Release 100	Zonotrichia_albicollis-1.0.1 (accession GCF_000385455.1)	2
68	Medium ground-finch	Aves	Passeriformes	Thraupidae	Geospiza fortis	September 2013, Annotation Release 100	GeoFor_1.0 (accession GCF_000277835.1)	0
69	Zebra finch	Aves	Passeriformes	Estrildidae	Taeniopygia guttata	August 2013, Annotation Release 101	taeGut3.2.4	0
70	Tibetan ground-tit	Aves	Passeriformes	Paridae	Pseudopodoces humilis	September 2013, Annotation Release 100	PseHum1.0 (accession GCF_000331425.1)	1
71	Common canary	Aves	Passeriformes	Fringillidae	Serinus canaria	September 2014, Annotation Release 100	SCA1 (accession GCF_000534875.1)	0
72	American crow	Aves	Passeriformes	Corvidae	Corvus brachyrhynchos	July 2014, Annotation Release 100	ASM69197v1 (accession GCF_000691975.1)	0
73	Hooded crow	Aves	Passeriformes	Corvidae	Corvus cornix cornix	November 2014, Annotation Release 100	Hooded_Crow_genome (accession GCF_000738735.1)	0
74	Downy woodpecker	Aves	Piciformes	Picidae	Picoides pubescens	October 2014, Annotation Release 100	ASM69900v1 (accession GCF_000699005.1)	1
75	Golden eagle	Aves	Accipitriformes	Accipitridae	Aquila chrysaetos canadensis	Annotation Release 100	Aquila_chrysaetos-1.0.2	2
76	Bald eagle	Aves	Accipitriformes	Accipitridae	Haliaeetus leucocephalus	December 2014, Annotation Release 100	Haliaeetus_leucocephalus-4.0 (accession GCF_000737465.1)	2
77	Crested ibis	Aves	Pelecaniformes	Threskiornithidae	Nipponia nippon	October 2014, Annotation Release 100	ASM70822v1 (accession GCF_000708225.1)	0
78	Emperor penguin	Aves	Sphenisciformes	Spheniscidae	Aptenodytes forsteri	September 2014, Annotation Release 100	ASM69914v1 (accession GCF_000699145.1)	1
79	Adelie penguin	Aves	Sphenisciformes	Spheniscidae	Pygoscelis adeliae	September 2014, Annotation Release 100	ASM69910v1 (accession GCF_000699105.1)	3
80	Killdeer	Aves	Charadriiformes	Charadriidae	Charadrius vociferus	October 2014, Annotation Release 100	ASM70802v2 (accession GCF_000708025.1)	0
81	Chimney swift	Aves	Apodiformes	Apodidae	Chaetura pelagica	October 2014, Annotation Release 100	ChaPel_1.0 (accession GCF_000747805.1)	0
82	Common cuckoo	Aves	Cuculiformes	Cuculidae	Cuculus canorus	October 2014, Annotation Release 100	ASM70932v1 (accession GCF_000709325.1)	0
83	Rock pigeon	Aves	Columbiformes	Columbidae	Columba livia	September 2013, Annotation Release 100	Cliv_1.0 (accession GCF_000337935.1)	1
84	Chicken	Aves	Galliformes	Phasianidae	Gallus gallus	October 2013, Annotation Release 102	Gallus_gallus-5.0	0
85	Turkey	Aves	Galliformes	Phasianidae	Meleagris gallopavo	December 2014, Annotation Release 101	Turkey_5.0 (accession GCF_000146605.2)	0
86	Ostrich	Aves	Struthioniformes	Struthionidae	Struthio camelus australis	October 2014, Annotation Release 100	ASM69896v1 (accession GCF_000698965.1)	4
87	Chinese alligator	Reptilia	Crocodilia	Alligatoridae	Alligator sinensis	November 2013, Annotation Release 100	ASM45574v1 (accession GCF_000455745.1)	2
88	Green sea turtle	Reptilia	Testudines	Cheloniidae	Chelonia mydas	March 2014, Annotation Release 100	CheMyd_1.0 (accession GCF_000344595.1)	0
