# Supplementary material for: Evolutionary divergence of the ABO and GBGT1 genes specifying the ABO and FORS blood group systems through chromosomal rearrangements
Source: Sci Rep. 2017 Aug 24;7:9375. doi: 10.1038/s41598-017-09765-2 (PMC5571153; doi:10.1038/s41598-017-09765-2)
Supplement: Supplementary file 2 — Supplementary Table 2 [file 41598_2017_9765_MOESM2_ESM.xls]

## Sheet: Sheet1
	No.		1	2	3	4	5	6	7	8	9	10	11	12	13	14		15		16		17	18	19	20	21	22	23	24	25	26	27	28	29	30		31	32	33	34	35	36	37	38	39	40		41	42
	Common name		Human	Chimpanzee	Pygmy chimpanzee	Western gorilla	Sumatran orangutan	Northern white-cheeked gibbon	Rhesus macaque	Crab-eating macaque	Olive baboon	Green monkey	Golden snub-nosed monkey	White-tufted-ear marmoset	Bolivian squirrel monkey	Small-eared galago		Chinese tree shrew		American pika		Thirteen-lined ground squirrel	Long-tailed chinchilla	Lesser Egyptian jerboa	Prairie vole	Chinese hamster	Golden hamster	Prairie deer mouse	Laboratory mouse	Rat	Upper Galilee mountains blind mole rat	Naked mole-rat	Damara mole-rat	Domestic guinea pig	Degu		Alpaca	Bactrian camel	Chiru	Sheep	Goat	Cattle	River buffalo	Yangtze River dolphin	Sperm whale	Killer whale		Cat	Dog
	Class		Mammalia	Mammalia	Mammalia	Mammalia	Mammalia	Mammalia	Mammalia	Mammalia	Mammalia	Mammalia	Mammalia	Mammalia	Mammalia	Mammalia		Mammalia		Mammalia		Mammalia	Mammalia	Mammalia	Mammalia	Mammalia	Mammalia	Mammalia	Mammalia	Mammalia	Mammalia	Mammalia	Mammalia	Mammalia	Mammalia		Mammalia	Mammalia	Mammalia	Mammalia	Mammalia	Mammalia	Mammalia	Mammalia	Mammalia	Mammalia		Mammalia	Mammalia
	Infraclass
	Order		Primates	Primates	Primates	Primates	Primates	Primates	Primates	Primates	Primates	Primates	Primates	Primates	Primates	Primates		Scandentia		Lagomorpha		Rodentia	Rodentia	Rodentia	Rodentia	Rodentia	Rodentia	Rodentia	Rodentia	Rodentia	Rodentia	Rodentia	Rodentia	Rodentia	Rodentia		Artiodactyla	Artiodactyla	Artiodactyla	Artiodactyla	Artiodactyla	Artiodactyla	Artiodactyla	Artiodactyla	Artiodactyla	Artiodactyla		Carnivora	Carnivora
	Infraorder															Strepsirrhini																												Cetacea	Cetacea	Cetacea
	Family		Hominidae	Hominidae	Hominidae	Hominidae	Hominidae	Hylobatidae	Cercopithecidae	Cercopithecidae	Cercopithecidae	Cercopithecidae	Cercopithecidae	Callitrichidae	Cebidae	Galagidae		Tupaiidae		Ochotonidae		Sciuridae	Chinchillidae	Dipodidae	Cricetidae	Cricetidae	Cricetidae	Cricetidae	Muridae	Muridae	Spalacidae	Bathyergidae	Bathyergidae	Caviidae	Octodontidae		Camelidae	Camelidae	Bovidae	Bovidae	Bovidae	Bovidae	Bovidae	Lipotidae	Physeteridae	Delphinidae		Felidae	Caniformia
	Scientific name		Homo sapiens	Pan troglodytes	Pan paniscus	Gorilla gorilla	Pongo abelii	Nomascus leucogenys	Macaca mulatta	Macaca fascicularis	Papio anubis	Chlorocebus sabaeus	Rhinopithecus roxellana	Callithrix jacchus	Saimiri boliviensis	Otolemur garnettii		Tupaia chinensis		Ochotona princeps		Ictidomys tridecemlineatus	Chinchilla lanigera	Jaculus jaculus	Microtus ochrogaster	Cricetulus griseus	Mesocricetus auratus	Peromyscus maniculatus	Mus musculus	Rattus norvegicus	Nannospalax galili	Heterocephalus glaber	Fukomys damarensis	Cavia porcellus	Octodon degus		Vicugna pacos	Camelus bactrianus	Pantholops hodgsonii	Ovis aries	Capra hircus	Bos taurus	Bubalus bubalis	Lipotes vexillifer	Physeter catodon	Orcinus orca		Felis catus	Canis lupus familiaris
	Annotation Release		107	103	101	100	102	101	Build 1.2	100	101	100	100	102	101	100		100		100		100	100	100	100	101	100	100	105	105	100	100	100	101	100		100	100	100	100	100	104	100	100	100	100		102	103
	1	135600958	AK8	AK8	AK8	AK8-like	AK8	AK8	AK8	AK8	///	AK8	AK8	AK8	AK8	AK8		AK8		AK8		Ak8	Ak8	Ak8	Ak8	Ak8	Ak8	Ak8	Ak8	Ak8	Ak8	Ak8	Ak8	Ak8	Ak8		AK8	AK8	AK8-like LOC102319424	AK8	AK8	AK8	AK8	AK8	AK8	AK8		AK8	AK8
	2	135754282	C9orf9	C9H9orf9	LOC100976492	U6	C9H9orf9	C8H9orf9	C9orf9	C15H9orf9	GFI1B	C12H9orf9	C9orf9 LOC104669745	C1H9orf9	LOC101028859	C9orf9 LOC100955460		C9orf9 LOC102484997		LOC101534984		LOC101962831	LOC102028322	LOC101597864	C4H9orf9	C9orf9 LOC100766755	LOC101834940	C9orf9 LOC102927032	1700026L06Rik	Rsb66	C9orf9 LOC103742836	LOC101705649	C9orf9 LOC104864453	LOC100726015	LOC101576014		C9orf9 LOC102529363	adenylate kinase 8-like LOC105069759	C9orf9 LOC102315328	C3H9orf9	TSC1	C11H9orf9	TRNAE-UUC	C9orf9 LOC103075903	LOC102990771	LOC101280302		CD4H9orf9	C9H9orf9
	3	135766735	TSC1	TSC1	TSC1	C9ORF9	TSC1	TSC1	TSC1	TSC1	ENSPANG00000025261	TSC1	TSC1	TSC1	TSC1	TSC1		RAN, member RAS oncogene family pseudogene LOC102483060		TSC1		Tsc1	Tsc1	Tsc1	Tsc1	Tsc1	Tsc1	Tsc1	Tsc1	Tsc1	Tsc1	Tsc1	Tsc1	Tsc1	Tsc1		TRNAA-GGC	C9orf9 LOC105069719	TSC1	TSC1	C11H9orf9	TSC1	LOC102398928	TSC1	TSC1	TSC1		TSC1	TSC1
	4	135820888	GFI1B	LOC744518	GFI1B	TSC1	GFI1B	GFI1B	///	GFI1B	GTF3C5	LOC103239714	LOC104669742	GFI1B	GFI1B	GFI1B		TSC1		GFI1B		Gfi1b	LOC102004412	Gfi1b	Gfi1b	///	Gfi1b	Gfi1b	Gfi1b	Gfi1b	Gfi1b	LOC101704098	LOC104864457	Gfi1b	Gfi1b		TSC1	TSC1	GFI1B	GFI1B	GFI1B	GFI1B	C9orf9LOC102400774	GFI1B	GFI1B	GFI1B		GFI1B	malate dehydrogenase 2, NAD (mitochondrial) pseudogene LOC100683488
	5	135821094	MIR548AW	GFI1B	GTF3C5	U7	LOC100449420	GTF3C5	///	LOC101865808	LOC101008979 ENSPANG00000017525	GFI1B	GFI1B	GTF3C5	GTF3C5	GTF3C5		GFI1B		GTF3C5		Gtf3c5	Gfi1b	Gtf3c5	Gtf3c5	Gtf3c5	Gtf3c5	Gtf3c5	Gtf3c5	Gtf3c5	Gtf3c5	Gfi1b	LOC104864458	Gtf3c5	Gtf3c5		GFI1B	TRNAA-GGC	GTF3C5	GTF3C5	GTF3C5	LOC101907395	TSC1	GTF3C5	GTF3C5	TRNAG-CCC		GTF3C5	GFI1B
	6	135837840	RPL39P24	GTF3C5	LOC100969078	GFI1B	LOC100450741	LOC101177410	U7	LOC102134857	CEL	GTF3C5	GTF3C5	LOC100896187	CEL	CEL		lupus La protein-like 102501227		CEL		Cel	Gtf3c5	Cel	Cel	Cel	Cel	Cel	Cel	Cel	Cel	LOC101701720	Gfi1b	Cel	Cel		GTF3C5	GFI1B	CEL	CEL	CEL	GTF3C5	GFI1B	CEL	CEL	GTF3C5		CEL	GTF3C5
	7	135894822	EEF1A1P5	LOC101059176	CEL	GTF3C5	LOC100935943	CEL	GFI1B	CEL	RALGDS	LOC103239706	LOC104669789	CEL	RALGDS	RALGDS		GTF3C5		RALGDS		Ralgds	Cel	Ralgds	Ralgds	Ralgds	Ralgds	Ralgds	Ralgds	Ralgds	Ralgds	Gtf3c5	Gtf3c5	Ralgds	Ralgds		CEL	GTF3C5	RALGDS	RALGDS	RALGDS	CEL	GTF3C5	RALGDS	RALGDS	CEL		RALGDS	CEL
	8	135906062	GTF3C5	CEL	RALGDS	CEL	LOC100935994	LOC101177461	GTF3C5	RALGDS	GBGT1	CEL	CEL	RALGDS	GBGT1	GBGT1		CEL		LCN1 LOC101519953		Gbgt1	Ralgds	Gbgt1	Gbgt1	Gbgt1	Gbgt1	///	Gbgt1	GBGT1 pseudo LOC499764	Mrps2	CEL LOC101701126	CEL bile salt-activated lipase-like LOC104864460	Gbgt1	Gbgt1		TRNAA-AGC	CEL	GBGT1	GBGT1	GBGT1	RALGDS	CEL	GBGT1	GBGT1	RALGDS		GBGT1	RALGDS
	9	135933468	LOC100996574	CEL	GBGT1	CEL	LOC100451110	RALGDS	CEL	GBGT1	OBP2B ENSPANG00000015132	LOC103239704	LOC104669733	GBGT1	OBP2B LOC104652636	OBP2B		cytochrome c oxidase subunit 6C-like LOC102480389		LCN1 LOC101519709		VEGP1 LOC101965511	Gbgt1	ZNF729 LOC101598458	peudo LOC101990007	Mrps2	Mrps2		Rpsa-ps9	Mrps2	C9orf116 LOC103742874	CEL LOC101696378	CEL bile salt-activated lipase-like LOC104864461	LCN1 LOC101787584	LCN1 LOC101575230		RALGDS	TRNAA-UGC	///	OBP2B ENSOARG00000005187	ncRNA LOC102180133	GBGT1	RALGDS	MRPS2	MRPS2	///		MRPS2	ncRNA LOC102151530
	10	135936741	CEL	RALGDS	OBP2B	snoU13	CEL LOC100936317	GBGT1?	snoU13	OBP2B	Kaiso-like ENSPANG00000007999	RALGDS	LOC104669734	OBP2B LOC100412656 ENSCJAG00000017975	OBP2AL LOC101054092	lipocalin-1-like LOC100963955		ribosomal protein L28 pseudogene LOC102479277		LCN15 LOC101519457		///	pseudo LOC102009091 ?	VEGP2 LOC101595124	Mrps2	C9orf116 LOC100756710	Ppp1r26	///	Mrps2	C9orf116 RGD1306233	Ppp1r26	Ralgds	Ralgds	LCN LOC100725744	LCN LOC101574834		TRNAA-AGC	RALGDS	LOC102333078	PAEP ENSOARG00000005175	PAEP glycodelin LOC102187687	ncRNA LOC101907468	GBGT1	C9orf116 LOC103086256	C9orf116 LOC102994281			CD4H9orf116	GBGT1
	11	135956696	LOC101928006	GBGT1	LCN1 pseudo LOC100969787	RALGDS	CEL LOC100453468	LCN LOC100579197	RALGDS	ncRNA LOC102119133	ABO	GBGT1	LOC104669735	LCN1P LOC100410148 ENSCJAG00000017975	Kaiso LOC101028538	MRPS2		RALGDS		ABO LOC101533919			SEC22b pseudo LOC102019938	VEGP2 LOC101598759	C4H9orf116	Ppp1r26	C9orf116 LOC101832152	globoside alpha-1,3-N-acetylgalactosaminyltransferase 1-like	C9orf116 1700007K13Rik	Ppp1r26	dolichyl-diphosphooligosaccharide--protein glycosyltransferase subunit 4-like LOC103742873	Gbgt1	odorant-binding protein 2a-like LOC104864462	OBP2B LOC101787544	VEGP1 LOC101574432		GBGT1	GBGT1	beta-lactoglobulin-2-like LOC102332710	PAEP ENSOARG00000005099	PAEP	ncRNA LOC101907560	LOC102406285	PPP1R26	PPP1R26	///		PPP1R26	MRPS2
	12	135957926	CELP	OBP2B	ABO LOC100970130	GBGT1	RALGDS	SURF6	GBGT1	LCN pseudo LOC102119386 ENSMMUG00000001274	ENSPANG001008	OBP2B	LOC104669736	Kaiso pseudo LOC100413015	SURF1 LOC101028214	C9orf116 LOC100963319		GBGT1		SURF6		///	LOC102023181 ?	LCN1 LOC101599051	Ppp1r26	Olfm1	ribosomal protein L28 pseudogene LOC101831626	Mrps2	Ppp1r26	ncRNA LOC102555176	Olfm1	LCN1	Gbgt1	VEGP1 LOC100725475	VEGP2 LOC101574047		///	LCN9	beta-lactoglobulin-1/B-like LOC102329496	LCN BLG	GLT6D1	ncRNA LOC101907610	odorant-binding protein 2b-like LOC102391564	dynein, light chain, LC8-type 1 pseudogene LOC103075347	///	MRPS2		OLFM1	C9H9orf116
	13	135973107	RALGDS	LCN1 LOC464914	LCN1 LOC100970468	OBP2B ENSG00000171102	GBGT1	RPL21 pseudo LOC101177553	OBP2A	Kaiso pseudo LOC102118764	///	transcriptional regulator Kaiso-like LOC103239701	RALGDS	SURF1 LOC100413375	///	PPP1R26		ABO LOC102500408		MED22		nucleolar and coiled-body phosphoprotein 1 LOC101959562	VEGP1 OC102009408	stromal cell-derived factor 2 pseudo LOC101599343	LOC101989336	ficolin-2 LOC100758341	Olfm1	C9orf116 LOC102913251	Olfm1	RGD1564492	LOC103742825	OBP2B LOC101698736	LOC104864464	Mrps2	LCN10 LOC101591030			uterocalin-like LOC105069762	GLT6D1	GLT6D1	LCN9	OBP2B LOC618559	beta-lactoglobulin-2-like LOC102391894	transcriptional enhancer factor TEF-4-like LOC103075059		C9orf116 LOC101271905		COL5A1 ENSFCAG0000001958	PPP1R26
	14	136028335	GBGT1	ABO	SURF6	LCN1 ENSGGOG00000006193 ENSGGOG00000006193	LOC100936435	MED22	LCN1 ENSMMUG00000001274	ABO		LOC103239699	GBGT1	ncRNA LOC100413736		OLFM1		SURF6		RPL7A		Surf6	LCN1 LOC102009744	ABO LOC101599636	LOC101989625	collagen alpha-1(V) chain LOC100772325	ficolin-2 LOC101838013	Ppp1r26	F730016J06Rik	ncRNA LOC102549182	ficolin-2-like LOC103742872	Obp2a	odorant-binding protein 2a-like LOC104864502	C9orf116 LOC100715983	Mrps2		///	SOHLH1	LCN9	LCN9	SOHLH1	LCN beta-lactoglobulin-2 LOC100848610	beta-lactoglobulin-like LOC102406615	OLFM1	///	PPP1R26		LOC101085504	OLFM1
	15	136062207	LOC101928193	SURF6	MED22	ABO ENSG00000175164	OBP2B ENSPPYG00000019725	RPL7A	ABO	ncRNA LOC102118508	///	ABO	LOC104669788	MED22 LOC100410514	///	ficolin-1 LOC100962692		MED22		SURF1		Med22	OBP2B LOC102010081	UBE2D3 ubiquitin-conjugating enzyme E2 D3 LOC101595418	Olfm1	Rxra	Col5a1	Olfm1	LOC100862306	ncRNA LOC102549127	fibril-forming collagen alpha chain-like LOC103742870	MORC family CW-type zinc finger protein 3 LOC101725796	vomeronasal secretory protein 2-like LOC104864465	Ppp1r26	LOC101590639		GLT6D1	KCNT1	SOHLH1	KCNT1	KCNT1	PAEP	GLT6D1	LOC103074770	ficolin-2-like LOC102993787	dynein, light chain, LC8-type 1 pseudogene LOC101282630		RXRA	LOC608247
	16	136080666	OBP2B	MED22	RPL7A	Y_RNA	LCN1 LOC100454457	SURF1	ENSMMUG032079	SURF6	AK8	LOC103239698	ABO	SURF6	SURF2	FCN2		RPL7A		SURF2		Rpl7a	LCN1 LOC102023511	LCN Can f 1 LOC101599927	LOC101990764	60S ribosomal protein L9 pseudogene LOC100769235	Rxra	ficolin-2-like LOC102914391	Fcnb	Olfm1	Col5a1	15 kDa interferon-responsive protein pseudo LOC101698355	von Ebner gland protein 1-like LOC104864466	Olfm1	Ppp1r26		LOC102538656	CAMSAP1	KCNT1	CAMSAP1	CAMSAP1	GLT6D1	LCN9	FCN1	FCN2	transcriptional enhancer factor TEF-4 LOC101282378		WDR5	COL5A1
	17	136100292	LCN1P1	RPL7A	SURF1	SURF6	ABO	SURF2	SURF6	MED22	C15H9orf9	SURF6	SURF6	ABO	SURF4	COL5A1		SURF1		SURF4		Surf1	translationally-controlled tumor protein pseudo LOC102023835	heterogeneous nuclear ribonucleoprotein A3 pseudo LOC101600205	Col5a1	Wdr5	Wdr5	Col5a1	Gm13372	Fcnb	Rxra	VEGP1 LOC101725405	epididymal-specific lipocalin-10-like LOC104864503	Fcn1	LOC101572858		SOHLH1	UBAC1	CAMSAP1	UBAC1	UBAC1	LCN9	SOHLH1	LOC103084777	TRNAE-CUC	OLFM1		BRD3	LOC102152057
	18	136130563	ABO	SURF1	SURF2	Y_RNA	LCN1 LOC100455181	SURF4	Y_RNA	RPL7A	TSC1	LOC103239696	60S ribosomal protein L21 pseudogene LOC104669787	RPL7A LOC100896489	C9orf96 LOC101049135	RXRA		SURF2		C9orf96 LOC101518249		Surf2	ncRNA LOC102010830	eukaryotic translation initiation factor 4 gamma 2 pseudo LOC101600505	Rxra	Brd3	Brd3	Rxra	Col5a1	Col5a1	Wdr5	Mrps2	///	COMM domain containing 10 pseudogene LOC101788824	Olfm1		KCNT1	NACC2	UBAC1	NACC2	LHX3	SOHLH1	KCNT1	COL5A1	COL5A1	FCN1		VAV2	LOC102151988
	19	136184440	LCN1L2	SURF2	SURF4	MED22	SURF6	C8H9orf96	MED22	SURF1	SURF6	LOC103239697	MED22	SURF1 LOC100896523	REXO4	WDR5		SURF4		REXO4		Surf4	OBP2B LOC102011031	ABO LOC101600803	Wdr5	Vav2	Vav2	Wdr5	Rxra	Rxra	Brd3	LOC101725028		Col5a1	LOC101589065		CAMSAP1	C9orf69 LOC105069729	NACC2	LOC101117578	QSOX2	LOC101907952	CAMSAP1	RXRA	LOC102992134	ficolin-1 LOC101271084		SARDH	RXRA
	20	136197543	SURF6	SURF4	C9orf96 SgK071 LOC100979281	RPL7A	MED22	REXO4	SNORD24	SURF2	MED22	MED22	RPL7A	SURF4	ADAMTS13	LOC100961759		C9orf96 LOC102474931		ADAMTS13		C9orf96 LOC101970965	Obp2b	malectin pseudo LOC101595715	Brd3	Sardh	Sardh	Brd3	Wdr5	LOC102554998	Vav2	LOC101725905	///	///	Fcn1		TRNAA-AGC	LHX3	LOC102330587	LHX3	LOC102189874	KCNT1	UBAC1	WDR5	RXRA	COL5A1		DBH	WDR5
	21	136205787	RPL21P81	C9ORF96 LOC100609040	REXO4	SNORD24	RPL7A	ADAMTS13	SNORD36	SURF4	SURF1	LOC103239695	SURF1	C1H9orf96	CACFD1	BRD3		REXO4		CACFD1		Rexo4	Surf6	Surf6	Vav2	Dbh	Dbh	Vav2	Gm18548	LOC102548990	Sardh	Ppp1r26	Mrps2		Col5a1		UBAC1	QSOX2	///	QSOX2	LOC102190139	CAMSAP1	NACC2	basic salivary proline-rich protein 3-like LOC103074489	LOC102974316	RXRA		FAM163B	BRD3
	22	136207751	MED22	C9orf96 LOC746554	ADAMTS13 LOC100970824	SURF4 ENSGGOG00000014456	SURF1	CACFD1	SNORD36	C9orf96 SGK071	RPL7A	LOC103239693	SURF2	REXO4	SLC2A6	LOC100951267		LOC102473787		SLC2A6		Adamts13	Med22	Med22	LOC101992728	Fam163b	Fam163b	Sardh	Brd3	Wdr5	Dbh	Olfm1	C9orf116 LOC104851652	///	Rxra		NACC2	LOC105069766		LOC101117066	GPSM1	UBAC1	LOC102410419	BRD3	WDR5	WDR5		ADAMTSL2	LOC102156475
	23	136215069	RPL7A	REXO4	ADAMTS13 LOC100978943	SNORD36	SURF2	SLC2A6	SNORD36	REXO4	SURF2	SURF1	SURF4	ADAMTS13	TMEM8C	aftiphilin-like LOC100950940		ADAMTS13		TMEM8C		Cacfd1	Rpl7a	Rpl7a	LOC102000855	Adamtsl2	Adamtsl2	Dbh	Gm20071	Brd3	Fam163b	LOC101724659	Ppp1r26	Rxra	Wdr5		C9orf69 LOC102537120	LOC105069767	///	GPSM1	LOC102170706	NACC2	C9orf69 LOC102410969	VAV2	LOC102990915	BRD3		TMEM8C	LOC102156402
	24	136216251	SNORD24	ADAMTS13	CACFD1	SNORD36	SURF4	TMEM8C	NP_001137511.1	ADAMTS13	ncRNA LOC101023942	SURF2	STKLD1	CACFD1	ADAMTSL2	VAV2		CACFD1		ADAMTSL2		Slc2a6	Surf1	Surf1	Sardh	Tmem8c	Tmem8c	Fam163b	Vav2	LOC100911432	Adamtsl2	Fcn1	LOC104851699	Wdr5	Brd3		TRNAA-AGC	LOC105069731	LHX3	CARD9	CARD9	LOC101907995	LOC102410631	SARDH	BRD3	VAV2		SLC2A6	VAV2
	25	136216949	SNORD36B	CACFD1	SLC2A6	SURF1	C9orf96 LOC100937112	LOC100581215	SURF1	CACFD1	SURF4	SURF4	REXO4	SLC2A6	FAM163B	SARDH		SLC2A6		FAM163B		Tmem8c	Surf2	Surf2	Dbh	Slc2a6	Slc2a6	Adamtsl2	Sardh	Vav2	Tmem8c	Col5a1	LOC104851650	Brd3	Vav2		LHX3	GPSM1	QSOX2	SNAPC4	LOC102191626	C11H9orf69	LHX3	DBH	VAV2	SARDH		CACFD1	SARDH
	26	136217311	SNORD36A	SLC2A6	TMEM8C	SURF2	C9orf96 LOC100459053	DBH	SURF2	SLC2A6	C9orf96 C15H9orf96	probable inactive protein kinase-like protein SgK071 LOC103239690	ADAMTS13	TMEM8C	DBH	DBH		TMEM8C		DBH		Adamtsl2	Surf4	Surf4	Fam163b	Cacfd1	Cacfd1	Tmem8c	Dbh	LOC102548789	Slc2a6	Rxra	Olfm1	Vav2	Sardh		LOC102539648	DNLZ	LOC102335066	SDCCAG3	SNAPC4	LHX3	QSOX2	FAM163B	SARDH	DBH		ADAMTS13	DBH
	27	136217701	SNORD36C	TMEM8C	ADAMTSL2	C9ORF96	REXO4	SARDH	SURF4	LOC102141887	REXO4	LOC103239691	CACFD1	ADAMTSL2	SARDH	FAM163B		ADAMTSL2		SARDH		Fam163b	C9orf96 LOC102014475	C9orf96 LOC101601700	Adamtsl2	Adamts13	Adamts13	Slc2a6	Dbhos	Sardh	Cacfd1	Wdr5	Fcn1	Sardh	Dbh		LOC102539883	CARD9	GPSM1	PMPCA	SDCCAG3	QSOX2	LOC102392879	ADAMTSL2	DBH	FAM163B		REXO4	FAM163B
	28	136218660	SURF1	ADAMTSL2	FAM163B	REXO4	ADAMTS13	LOC101177858	C9orf96	TMEM8C	ADAMTS13	C12H9orf96	SLC2A6	FAM163B	VAV2	ADAMTSL2		FAM163B		VAV2		Dbh	Rexo4	Rexo4	Tmem8c	Rexo4	Rexo4	Cacfd1	Fam163b	Dbh	Adamts13	LOC101723001	LOC104851647	Dbh	Fam163b		GPSM1	SNAPC4	CARD9 caspase recruitment domain-containing protein 9-like LOC102334335	INPP5E	PMPCA	LOC787891	GPSM1	TMEM8C	FAM163B	ADAMTSL2		CD4H9orf96	ADAMTSL2
	29	136223421	SURF2	FAM163B	DBH	ADAMTS13	CACFD1	VAV2	REXO4	ADAMTSL2	CACFD1	REXO4	TMEM8C	DBH	LOC101045850	TMEM8C		DBH		BRD3		Sardh	Adamts13	Adamts13	Slc2a6	C9orf96 LOC100771726	C9orf96 LOC101837208	Adamts13	Adamtsl2	Fam163b	Rexo4	Brd3	Col5a1	Fam163b	Adamtsl2		DNL-type zinc finger protein-like LOC102540128	SDCCAG3	SNAPC4	SEC16A	INPP5E	LOC101902280	DNL-type zinc finger protein-like LOC102393194	SLC2A6	ADAMTSL2	TMEM8C		SURF4	TMEM8C
	30	136228325	SURF4	DBH	SARDH	CACFD1	SLC2A6	LOC101176131	ADAMTS13	FAM163B	SLC2A6	LOC103239682	ADAMTSL2	SARDH	BRD3	SLC2A6		SARDH		WDR5		Vav2	Cacfd1	Cacfd1	Cacfd1	Surf4	Surf4	Rexo4	Tmem8c	Adamtsl2	Stkld1	Vav2	Rxra	Adamtsl2	Tmem8c		CARD9 caspase recruitment domain-containing protein 9-like LOC102540377	PMPCA	SDCCAG3	NOTCH1	SEC16A	GPSM1	CARD9	CACFD1	TMEM8C	SLC2A6		SURF2	SLC2A6
	31	136243284	C9orf96	LOC100610060	VAV2	SLC2A6	TMEM8C	BRD3	C9orf7	LOC102139921	TMEM8C	LOC103239683	FAM163B	LOC100894916	LOC101037781	CACFD1		VAV2		RXRA		LOC101958135	Slc2a6	Slc2a6	Adamts13	Surf2	Surf2	C9orf96 LOC102919753	Gm13397	LOC102548574	Surf4	Sardh	LOC104851645	Tmem8c	Slc2a6		SNAPC4	INPP5E	PMPCA	EGFL7	NOTCH1	DNLZ	SNAPC4	ADAMTS13	SLC2A6	CACFD1		SURF1	CACFD1
	32	136271182	REXO4	SARDH	LOC100987129	TMEM8C	ADAMTSL2	LOC100599311	SLC2A6	DBH	ADAMTSL2	ADAMTS13	DBH	VAV2	WDR5	ADAMTS13		heat shock factor binding protein 1 pseudogene LOC102502786		COL5A1		Brd3	LOC102019194	LOC101602876	Rexo4	Surf1	Surf1	Surf4	Slc2a6	Tmem8c	S-antigen protein-like LOC103742869	Dbh	Wdr5	Slc2a6	Cacfd1		SDCCAG3	SEC16A	INPP5E	AGPAT2	EGFL7	CARD9	SDCCAG3	REXO4	CACFD1	ADAMTS13		RPL7A	ADAMTS13
	33	136279459	ADAMTS13	LOC101057188	BRD3	ADAMTSL2	FAM163B	LOC100582898	TMEM8C	SARDH	FAM163B	LOC103239685	SARDH	LOC100894993	LOC101037461	LOC100960181		BRD3		OLFM1		Wdr5	Tmem8c	Tmem8c	C4H9orf96	Rpl7a	Med22	Surf2	Cacfd1	Slc2a6	Surf2	Fam163b	small nuclear ribonucleoprotein-associated protein N-like LOC104851643	Cacfd1	Adamts13		PMPCA	NOTCH1	SEC16A	FAM69B	AGPAT2	SNAPC4	PMPCA	probable inactive protein kinase-like protein SgK071-like LOC103073659	TRNAE-UUC	REXO4		MED22	REXO4
	34	136325087	CACFD1	VAV2	LOC100971506	FAM163B	DBH	LOC101178042	ENSMMUG017203	LOC102137271	DBH	CACFD1	VAV2	BRD3	RXRA	REXO4		LOC102502495		PPP1R26		Rxra	Adamtsl2	Adamtsl2	Surf4	Med22	Surf6	Surf1	Adamts13	LOC102548484	Surf1	Adamtsl2	Brd3	Adamts13	Rexo4		INPP5E	EGFL7	NOTCH1	LOC101110918 ?	ncRNA LOC102168361	SDCCAG3	INPP5E	///	ADAMTS13	C9orf96 LOC101281388		SURF6	C9H9orf96
	35	136336216	SLC2A6	PRSS21	WDR5	DBH	SARDH	WDR5	XM_001118363.1	VAV2	LOC101016379	SLC2A6	BRD3	WDR5	LOC101037132	STKLD1		LOC102502220		C9ORF116 LOC101516777		Col5a1	Fam163b	Fam163b	Surf2	Surf6	///	Rpl7a	Rexo4	Cacfd1	Rpl7a	Tmem8c	LOC104851641	Rexo4	C9orf96 LOC101570870		SEC16A	AGPAT2	EGFL7	ABO LOC101114008	FAM69B	PMPCA	SEC16A		REXO4	SURF4		ABO LOC101087791	SURF4
	36	136379708	TMEM8C	LOC100610698	LOC100971849	SARDH	VAV2	RXRA	DBH O77640_MACMU	LOC102137016	LOC101015658	TMEM8C	WDR5	RXRA	LOC101044478	SURF4		WDR5		C9ORF116 LOC101516532		Fcn1	Dbh	Dbh	Surf1	ABO	///	Med22	C9orf96 Gm711	ADAMTS13 LOC102554393	Med22	Slc2a6	Vav2	C9orf96 LOC100726487	Surf4		NOTCH1	FAM69B	LOC102331855	SURF6	ncRNA LOC102168552	INPP5E	NOTCH1	///	C9orf96 LOC102996300	SURF2		LCN1	SURF2
	37	136397286	ADAMTSL2	ZG16B	LOC100989625	ENSGGOG027269	LOC100462255	LOC101178178	SARDH	LOC102136641	VAV2	ADAMTSL2	RXRA	COL5A1	COL5A1	SURF2		LOC102501097		MRPS2 LOC101516294		Olfm1	LOC102020475	Sardh	Rpl7a	vomeronasal secretory protein 2-like LOC103160885	LCN4 LOC101840693	Surf6	Surf4	Rexo4	Surf6	Cacfd1	Sardh	Surf4	Surf2		TRNAA-AGC	LOC105069744	///	MED22	ncRNA LOC102168737	SEC16A	LOC102415478	probable inactive protein kinase-like protein SgK071-like LOC103084699	SURF4	SURF1		LCN Fel d 7 allergen LOC100533977	SURF1
	38	136442141	FAM163B	LOC745399	LOC100972193	VAV2	LOC100937959	COL5A1	VAV2	BRD3	LOC101014240	FAM163B	LOC104669708	LOC100895155	LOC101036499	SURF1		LOC102500819		FAM69B		Ppp1r26	Sardh	Vav2	Med22	///	Fam69b	ABO LOC102921901	Surf2	C9orf96 RGD1307355	///	Adamts13	Dbh	Surf2	Surf1		EGFL7	LOC105069745		RPL7A	ABO LOC102168916	NOTCH1	collagen alpha-2(I) chain-like LOC102393835	SURF4	SURF2	RPL7A		LCN BLGI beta-lactoglobulin-1	RPL7A
	39	136501485	DBH	BRD3	LOC100989968	ENSGGOG021970	BRD3	LOC100586021	BRD3	LOC102134235	BRD3	DBH	LOC104669709	FCN2	FCN2	RPL7A		LOC102498326		EGFL7		C9orf116 LOC101965377	Vav2	Brd3	Surf6	transcription initiation factor TFIID subunit 2-like LOC103163731	Agpat2	complement component 1, q subcomponent binding protein pseudogene LOC102922211	Surf1	Surf4		Rexo4	Fam163b	Surf1	Rpl7a		AGPAT2	OBP2B	///	SURF1	SURF6	ncRNA LOC101902730	epidermal growth factor-like protein 7-like LOC102415821	SURF2	SURF1	MED22		LCN BLGIII	MED22
	40	136519709	DBH-AS1	LOC100611225	COL5A1	ENSGGOG024777	LOC100431531	LOC100581237	ENSMMUG014159	WDR5	LOC101013538	SARDH	LOC104669707	LOC100408218	LOC101043619	MED22		cadherin-86C-like LOC102497926		NOTCH1		Mrps2	LOC102022841	Wdr5	ABO LOC101990584	ABO LOC100754666	Egfl7	///	Rpl7a	Surf2	///	C9orf96 LOC101713231	Adamtsl2	Rpl7a	Med22		FAM69B	ABO LOC105069746	ABO LOC102327867	SURF2	MED22	EGFL7	AGPAT2	SURF1	RPL7A	SURF6		LCN minor allergen Can f 2 LOC101090403	SURF6
	41	136528682	SARDH	WDR5	///	BRD3	LOC100938081	FCN1	WDR5	LOC102133711	LOC101016013	VAV2	COL5A1	FCN1	OLFM1	mediator of RNA polymerase II transcription subunit 22-like LOC100958283		///		SEC16A		LCN1	Brd3	Rxra	ABO LOC101990870	vomeronasal secretory protein 2-like LOC103163730	Notch1		Med22	Surf1	vomeronasal secretory protein 2-like LOC103741240	Surf4	Tmem8c	Med22	Surf6		///	SURF6	SURF6	SURF4	ncRNA LOC102169190	MIR126	FAM69B	RPL7A	MED22	LCN beta-lactoglobulin-2 LOC101280627		GLT6D1	ABO LOC100856002
	42	136627016	VAV2	LOC101057646		ENSGGOG022227	WDR5	OLFM1	U6atac	LOC102133330	WDR5	BRD3	LOC104669704	OLFM1	LOC101036174	SURF6				INPP5E		LCN allergen Fel d 4 LOC101956987	LOC102023061	Col5a1	LCN4 LOC101991147	vomeronasal secretory protein 2-like LOC100768300	Sec16a	///	Surf6	Rpl7a	von Ebner gland protein 2-like LOC103741239	Surf2	Slc2a6	Surf6	Obp2b			MED22	MED22	C3H9orf96	RPL7A	AGPAT2	///	MED22	SURF6	LCN beta-lactoglobulin LOC101287354		LCN9	ABO
	43	136757339	LOC101928038	RXRA	///	WDR5	LOC100432277	LOC101178318	RXRA	LOC102132948	RXRA	WDR5	ficolin 2 LOC104669703	LOC100409678	LOC101035860	ABO LOC100957637 full		///		PMPCA		Glt6d1	Wdr5	ficolin-2 LOC101603476	VEGP1 LOC101991423	Lcn1	Inpp5e	vomeronasal secretory protein 2-like LOC102922581	ABO	Med22	von Ebner gland protein 2-like LOC103741220	Surf1	Cacfd1	VEGP2 LOC100725936	VEGP1 LOC101568887		///	///	RPL7A	REXO4	SURF1	ncRNA LOC101902839		SURF6	ABO LOC102987697	SOHLH1		SOHLH1	LCN1
	44	136890561	LINC00094	LOC101057679	FCN2	U6atac	LOC100432649	LOC100586356	ENSMMUG032097	LOC102132951	LOC101012079	U6atac	FCN1	LOC100410035	PPP1R26	ABO LOC100957338		RXRA		SDCCAG3		LCN9	Rxra	OLFM1	ncRNA LOC101999020	von Ebner gland protein 1-like LOC103163727	Pmpca	vomeronasal secretory protein 2-like LOC102922889	LCN1 Gm13359	Surf6	LOC103741219	Rpl7a	Adamts13	Fam69b	Fam69b		ABO LOC102537037		SURF1	ADAMTS13	SURF2	ncRNA LOC101902785	///	beta-lactoglobulin-1/B-like LOC103083874	beta-lactoglobulin-like LOC102987406	KCNT1		KCNT1	LCN beta-lactoglobulin-2 LOC491264
	45	136895427	BRD3	COL5A1 LOC100611590	FCN1	RXRA	LOC100433428	PPP1R26	XM_001118220.1	COL5A1	LOC101012441	ENSCSAG024963	OLFM1	LOC100410396	MRPS2	FAM69B		COL5A1		SNAPC4		Sohlh1	LOC102025278	noelin LOC101600320	Fam69b	LOC103163726	Sdccag3	G/T mismatch-specific thymine DNA glycosylase-like LOC102923207	LCN4	alpha-endosulfine pseudo LOC102548384	Fam69b	Med22	Rexo4	Agpat2	Agpat2		SURF6 LOC102537280	///	SURF2	CACFD1	SURF4	ncRNA LOC101902895	COL5A1	SOHLH1	SOHLH1	CAMSAP1		CAMSAP1	LCN beta-lactoglobulin-2 LOC607807
	46	136919412	RP11-374P20.4	LOC464835	LOC100969873	COL5A1	RXRA	LOC100586691	COL5A1 ENSMMUG00000012147	LOC102132200	COL5A1	RXRA	noelin LOC104669701	C1H9orf116	LCN1	LOC100957030		LOC102473942		CARD9		Kcnt1	Col5a1	high mobility group protein B2 pseudo LOC101604050	Agpat2	Fam69b	Snapc4	ABO LOC102923524	Gm2240	ABO	Agpat2	Surf6	Stkld1	Egfl7	Egfl7		MED22	RPL7A	SURF4	SLC2A6	C11H9orf96	FAM69B	basic proline-rich protein-like LOC102414587	KCNT1	KCNT1	UBAC1		UBAC1	LCN beta-lactoglobulin-2 LOC491263
	47	136943753	ARF4P1	LOC747708	OLFM1	C9ORF104	COL5A1	MRPS2	ENSMMUG032101	FCN2	LOC101011042	COL5A1	C9orf62 LOC104669782	MRPS2	OBP2A	AGPAT2		noelin-like LOC102472096		DNLZ		Camsap1	Fcn1	Ppp1r26	Egfl7	Agpat2	Card9	nucleolar protein of 40 kDa-like LOC102923829	Snhg7os	stem-loop binding protein LOC681413	Egfl7	VEGP1 LOC101708422	Surf4	LOC101788254	RPL32 LOC101568080		RPL7A	SURF1	C9orf96 LOC102328933	TMEM8C	ADAMTS13	ribosomal protein L9 pseudogene LOC789606	RXRA	CAMSAP1	CAMSAP1	NACC2		NACC2	LCN minor allergen Can f 2 LOC102154510
	48	137000801	WDR5	FCN2	LOC100995636	FCN2	LOC100434171	LCN1	ENSMMUG014404	FCN1	FCN2	FCN2	PPP1R26	LCN1	LCN LOC101034921	EGFL7		///		GPSM1		Ubac1	ncRNA LOC102026902	C9orf116 LOC101600805	Notch1	Mir126	Dnlz	ABO LOC102924132	Snora17	LCN4 LOC681385 ENSRNOG00000043494	Notch1	ncRNA LOC101708195	Surf2	Notch1	Notch1		SURF1	SURF2	REXO4	ADAMTSL2	SLC2A6	LOC100848307 ?	LOC102414924	UBAC1	UBAC1	C9orf69 LOC101286340		LHX3	GLT6D1
	49	137027045	LOC101928109	FCN1	LOC100970218	ENSG00000085265	LOC100434554	LCN LOC100583692	FCN2	LOC102130387	FCN1	FCN1	C9orf116 LOC104669696	OBP2A	PAEP	NOTCH1				LOC101534896		Nacc2	LOC102024835	Mrps2	Sec16a	Egfl7	Gpsm1	von Ebner gland protein 1-like LOC102908879	Snora43	LCN4	Sec16a	Fam69b	Surf1	Sec16a	Sec16a		SURF2	SURF4	ADAMTS13	FAM163B	TMEM8C	ncRNA LOC101903320	LOC102405308	TRNAE-CUC	NACC2	LHX3		QSOX2	LCN9
	50	137029562	RNU6ATAC	LOC747865	LOC100970562	OLFM1	LOC100434927	LCN LOC100587022	XM_001098002.1	LOC102128981	OLFM1	OLFM1	MRPS2	LCN LOC100415530	GLT6D1	40S ribosomal protein S11-like LOC100947799		///		LOC101534653		LOC101964785	LOC102027217	Fam69b	Inpp5e	Notch1	LOC101841028	von Ebner gland protein 1-like LOC102909189	Snhg7	ABO	Inpp5e	Agpat2	Rpl7a	Inpp5e	Inpp5e		SURF4	STKLD1	CACFD1	DBH	ADAMTSL2	ncRNA LOC101903399	LOC102415266	NACC2	///	QSOX2		LOC101092651	LCN Can f 2 LOC403829
	51	137110949	LOC101928384	OLFM1	LOC100967667	ENSGGOG025677	OLFM1	GLT6D1	OLFM1	LOC102129998	LOC101009152	PPP1R26	LOC104669699	LCN LOC100385033	LCN9	SEC16A		vegetative cell wall protein gp1-like LOC102497919		LOC101534409		Lhx3	OLFM1	LOC101604918	Pmpca	Sec16a	Qsox2	LOC102909496	Fam69b	Aspartate aminotransferase LOC296593	Pmpca	Egfl7	Med22	Pmpca	Pmpca		C9orf96 LOC102538046	REXO4	SLC2A6	SARDH	FAM163B	ABO	WDR5	C9orf69 LOC103083052		LOC101279878		GPSM1	SOHLH1
	52	137218316	RXRA	C9H9orf62	PPP1R26	ENSGGOG029774	C9H9orf62	LCN9	KIAA0649	OFLM1 LOC101925321	PPP1R26	C9orf116	LCN1	LCN LOC100385396	SOHLH1	INPP5E		zinc finger protein ZIC 5-like LOC102484014		LHX3		LOC101954682	Ppp1r26	Agpat2	Sdccag3	Inpp5e	Lhx3	Fam69b	Agpat2	RALGDS LOC102554500	Sdccag3	Notch1	Surf6	Sdccag3	Sdccag3		TRNAA-AGC	ADAMTS13	transmembrane protein 219 pseudogene LOC102326058	VAV2	DBH	SURF6	BRD3	LHX3	///	GPSM1		DNLZ	KCNT1
	53	137271257	MIR4669	LOC100614790	LOC100968252	C9ORF62	LOC100436040	SOHLH1	C9orf116	LOC102128610	C15H9orf116	MRPS2	PAEP	GLT6D1	KCNT1	60S ribosomal protein L7a pseudogene LOC100947165		PPP1R26		LOC101529317		Gpsm1	C9orf116	Egfl7	Snapc4	Pmpca	LOC101842019	Agpat2	Mir126	WD repeat-containing protein 5 LOC100912075	Snapc4	Sec16a	LOC104851629	Snapc4	Snapc4		REXO4	CACFD1	TMEM8C	BRD3	SARDH	MED22	LOC102406929	LOC103082772	CHAMP1	DNLZ		CARD9	CAMSAP1
	54	137328655	LOC101928454	LOC100612260	MRPS2	PPP1R26	PPP1R26	KCNT1	MRPS2	C15H9orf62	MRPS2	ENSCSAG015624	beta-lactoglobulin-like LOC104669694	LCN9	CAMSAP1	PMPCA		28S ribosomal protein S2, mitochondrial-like LOC102496672		NACC2		Dnlz	Mrps2	Notch1	CARD9 caspase recruitment domain-containing protein 9 LOC102002526	Sdccag3	Nacc2	Egfl7	Egfl7	ncRNA LOC102554365	Card9	Inpp5e	LOC104851628	Card9	Card9		ADAMTS13	SLC2A6	ADAMTSL2	WDR5	VAV2	RPL7A	LOC102407146	LOC103082505	UPF3A	CARD9		SNAPC4	UBAC1
	55	137418960	LOC100506532	KIAA0649	LOC100968599	C9ORF116	C9H9orf116	LOC101176878	LCN1 ENSMMUG00000017917	LOC102125651	LCN1	PAEP	GLT6D1	SOHLH1	UBAC1	SDCCAG3		FAM69B		UBAC1		Card9	LCN epididymal-specific lipocalin-6 LOC102030226	Sec16a	DNL-type zinc finger protein LOC102002805	Snapc4	Ubac1	Notch1	Notch1	ADAMTS13 A disintegrin and metalloproteinase with thrombospondin motifs 13 LOC102554283	Dnlz	Pmpca	major allergen Equ c 1-like LOC104851627	Dnlz	Dnlz		CACFD1	LOC105068571	FAM163B	NR2B1	LOC102177252	SURF1	VAV2	GPSM1	CDC16	SNAPC4		SDCCAG3	NACC2
	56	137533651	COL5A1	C9H9orf116	LCN1	MRPS2	MRPS2	CAMSAP1	PAEP glycodelin NP_001028099.1	LOC102132203	LCN LOC101004625	ENSCSAG015660	LCN9	KCNT1	NACC2	SNAPC4		AGPAT2		CAMSAP1		Snapc4	LCN10	Inpp5e	Gpsm1	Card9	LOC101841490	Sec16a	0610009E02Rik	SURF4 LOC102553670	Gpsm1	Sdccag3	uterocalin-like LOC104851691	Gpsm1	Gpsm1		SLC2A6	TMEM8C	DBH	RXRA	LOC102177069	SURF2	LOC102413920	DNLZ	C9orf69 LOC102974768	SDCCAG3		PMPCA	C9H9orf69
	57	137711261	LOC101448202	MRPS2	PAEP	LCN1	OBP2B LOC100438511	UBAC1	PAEP glycodelin ENSMMUG00000032106	PPP1R26	LCN LOC101008092	GLT6D1	SOHLH1	CAMSAP1	LOC101040964	CARD9		EGFL7		KCNT1		Sdccag3	ncRNA LOC102003168	LOC101605492	LOC101979818	Dnlz	Camsap1	Inpp5e	Sec16a	SURF2 LOC100912042	LOC103741236	Snapc4	Glt6d1	LOC100723193	LOC101565287		TMEM8C	ADAMTSL2	SARDH	COL5A1	BRD3	SURF4	SARDH	CARD9	LHX3	TRNAG-UCC		INPP5E	LHX3
	58	137741144	MIR3689C	LCN1	GLT6D1	ENSGGOG032428	PAEP glycodelin LOC100438880	LOC101176979	GLT6D1	C15H9orf116	GLT6D1	SOHLH1	KCNT1	UABC1 LOC100387182	LHX3	DNLZ		NOTCH1		LOC101533201		Pmpca	vomeronasal secretory protein 2 LOC102025153	Pmpca	Qsox2	Gpsm1	Kcnt1	Pmpca	Inpp5e	SURF1 LOC100912008	Qsox2	Card9	Lcn9	Qsox2	Qsox2		ADAMTSL2	FAM163B	VAV2	FCN2	WDR5	C11H9orf96	DBH	SNAPC4	QSOX2	PMPCA		SEC16A	QSOX2
	59	137741333	MIR3689A	PAEP	LCN9	LCN ENSG00000122136	LCN LOC100939253	NACC2	LCN9	MRPS2	LCN9	KCNT1	CAMSAP1	NACC2	QSOX2	GPSM1		SEC16A		LCN9		Inpp5e	protein archease LOC102003366	Sdccag3	Lhx3	60S ribosomal protein L32 pseudogene LOC100758682	Sohlh1	Sdccag3	Pmpca	MED22 LOC100911917	Lhx3	Gpsm1	Sohlh1	Lhx3	Lhx3		FAM163B	DBH	BRD3	FCN1	NDOR1	REXO4	FAM163B	SDCCAG3	LOC102984390	INPP5E		NOTCH1	LOC491253
	60	137741455	MIR3689D1	GLT6D1	SOHLH1	PAEP	LCN LOC100439245	LOC101177008	SOHLH1	LCN1	SOHLH1	CAMSAP1	60S ribosomal protein L23a pseudogene LOC104669687	LHX3	LOC101032709	LOC100955147		INPP5E		GLT6D1		Sec16a	ncRNA LOC102003680	Snapc4	C4H9orf69	LOC100760722	LCN9	Snapc4	Sdccag3	ncRNA LOC102553509	C9orf69 LOC103741202	LOC101724654	Kcnt1	LOC100735844	LOC101579750		DBH	SARDH	LOC102332144	OLFM1	TMEM203	ADAMTS13	ADAMTSL2	PMPCA	synapsin-1-like LOC102984099	SEC16A		EGFL7	GPSM1
	61	137741971	MIR3689B	LCN9	KCNT1	GLT6D1	GLT6D1	LOC101178771	KCNT1	LOC102123970	KCNT1	UBAC1	UBAC1	LOC100387900	LOC101032383	QSOX2		PMPCA		PAEP LOC101532476		Notch1	Fam69b	Card9	Nacc2	Qsox2	Glt6d1	Card9	Snapc4	patatin-like phospholipase domain-containing protein 7 LOC100911867	Nacc2	LOC101723951	Camsap1	Nacc2	Nacc2		SARDH	sarcosine dehydrogenase, mitochondrial-like LOC105068612	WDR5	PPP1R26	TPRN	CACFD1	TMEM8C	INPP5E	GPSM1	NOTCH1		AGPAT2	DNLZ
	62	137742123	MIR3689D2	SOHLH1	CAMSAP1 LOC100971912	LCN9	LCN9	LOC101177034	CAMSAP1	LOC102123571	CAMSAP1	NACC2	NACC2	LOC100388264	GPSM1	LHX3		SDCCAG3		OBP2A LOC101532234		Egfl7	Agpat2	Dnlz	programmed cell death protein 5 LOC101991984	Lhx3	LCN LOC101842827	Dnlz	Card9	voltage-dependent N-type calcium channel subunit alpha-1B LOC102553311	Ubac1	LOC101723590	Ubac1	Ubac1	Ubac1		VAV2	VAV2	androgen receptor-like LOC102332497	C3H9orf116	SSNA1	SLC2A6	TRNAC-GCA	SEC16A	DNLZ	EGFL7		FAM69B	CARD9
	63	137742416	MIR3689E	KCNT1	UBAC1	SOHLH1	SOHLH1	LOC100585006	UBAC1	ncRNA LOC102123307	UBAC1	C9orf69	LOC104669685	LOC100388624	DNLZ	C9orf69 LOC100944318		SNAPC4		ABO LOC101528819		Agpat2	Egfl7	Gpsm1	Ubac1	C9orf69 LOC100769349	LCN vomeronasal secretory protein 1 LOC101843093	Gpsm1	Dnlz	heterogeneous nuclear ribonucleoprotein K LOC100911738	Camsap1	Qsox2	Nacc2	Camsap1	Camsap1		TRNAA-AGC	bromodomain-containing protein 3-like LOC105068614	COL5A1	MRPS2	ANAPC2	TRNAC-GCA	SLC2A6	mucin-1-like LOC103081145	CARD9	AGPAT2		LCN10	SNAPC4
	64	137742588	MIR3689F	LOC101058338	NACC2	KCNT1	LOC100441082	LHX3	NACC2	LCN uterocalin LOC102122694	NACC2	ENSCSAG015730	LOC104669684	GPSM1	CARD9	NACC2		CARD9		CRLF2		Fam69b	Notch1	LOC101606352	RPL37 pseudo LOC102001144	Nacc2	OBP2A LOC101843357	LOC102924767	Gpsm1	ABO	Kcnt1	Lhx3	C9orf69 LOC104851623	Kcnt1	Kcnt1		BRD3	BRD3	ficolin-2-like LOC102333217	///	TMEM210	TMEM8C	CACFD1	NOTCH1	SNAPC4	FAM69B		LCN6 pseudo epididymal-specific lipocalin-6LOC101097107	SDCCAG3
	65	137772658	FCN2	CAMSAP1	LOC100971692	CAMSAP1	KCNT1 ENSPPYG00000029787	QSOX2	Q95LA4_MACMU	GLT6D1	LOC101000913	LHX3	C9orf69 LOC104669683	DNLZ	SNAPC4	UBAC1		DNL-type zinc finger protein-like LOC102479812		CSF2RA		ncRNA LOC101961293	Sec16a	Qsox2	Camsap1	Ubac1	B-Myc LOC101843801	LOC102925079	4932418E24Rik	ABO LOC100911704	Sohlh1	LOC101722882	Lhx3	Sohlh1	Sohlh1		WDR5	WDR5	OLFM1		GRIN1	ADAMTSL2	ADAMTS13	EGFL7	SDCCAG3	TRNAE-CUC		LCN6 epididymal-specific lipocalin-6LOC101097356	PMPCA
	66	137797711	FCN1	LOC100615267 ?	LOC100972029	UBAC1	CAMSAP1	LOC100589695	LOC723611	LCN9	LOC101000571	QSOX2	LHX3	CARD9	SDCCAG3	CAMSAP1		GPSM1		LCN10		LCN10	Inpp5e	Lhx3	Kcnt1	PIH1 domain-containing protein 1 pseudogene LOC100760347	OBP2A LOC101843633	Qsox2	LOC101055716	ncRNA LOC102552944	Lcn9	LOC101722544	Qsox2	LCN9	LCN9		RXRA	LOC105068577	///	///	LOC102182048	FAM163B	REXO4	LOC103080863	PMPCA	LCN10		LCN8	INPP5E
	67	137967089	OLFM1	UBAC1	LHX3	NACC2	UBAC1	LOC100590041	XM_001095972.1	SOHLH1	LOC101000228	ENSCSAG015749	QSOX2	SNAPC4	PMPCA	KCNT1		LOC102493356		LCN6		LCN6	Pmpca	LOC101605105	Sohlh1	glyceraldehyde-3-phosphate dehydrogenase pseudogene LOC100759189	LCN10	Lhx3	C030048H21Rik	LCN4 LOC685000	Glt6d1	Nacc2	collagen alpha-1(III) chain LOC104851621	Glt6d1	Glt6d1		TRNAA-AGC	LOC105068578		LCN3 LOC101107012 ENSOARG00000001929	LOC102178369	DBH	C9orf96 LOC102415577	FAM69B	INPP5E	LCN6		LCN15	SEC16A
	68	138073455	LOC401557	NACC2	QSOX2	ENSGGOG027937	NACC2	LOC101178942	GPSM1	LOC102120537	LHX3	ENSCSAG015751	collagen alpha-1(I) chain LOC104669779	SDCCAG3	INPP5E	SOHLH1		LOC102479403		LCN LOC101530802		LCN8	Sdccag3	Nacc2	LCN9	Camsap1	LCN6	C9orf69 LOC102915888	Qsox2	RBS13 LOC684988	LOC103741231	Ubac1	LOC104851683	LCN major allergen Equ c 1 LOC100721257	LCN6		COL5A1	LOC105068615	///	LCN1 LOC101106762	DPP7	SARDH	SURF4	LCN10	SEC16A	LOC101277897 ?		TMEM141	NOTCH1
	69	138235095	C9orf62	LOC464852	LOC100972597	LHX3	LOC100442202	GPSM1	DNLZ	KCNT1	QSOX2	GPSM1	LOC104669680	PMPCA	SEC16A	LCN9		QSOX2		LCN15		LCN15	Snapc4	Ubac1	Glt6d1	Kcnt1	LCN8	Nacc2	Lhx3	ncRNA LOC102547882	Obp2a	Camsap1	Gpsm1	LCN1	serine/arginine repetitive matrix protein 2 LOC101561723		TRNAT-AGU	retinoic acid receptor RXR-alpha LOC105068579	PPP1R26	LCN15 LOC101106513	MAN1B1	VAV2	SURF2	LCN6	NOTCH1	LCN8		KIAA1984	EGFL7
	70	138339292	SOCS5P2	LOC748436	LOC100973874	QSOX2	LOC100939944	DNLZ	CARD9 LOC710485	LOC102118245	LOC101007390	DNLZ	GPSM1	INPP5E	LOC101031136	GLT6D1		LHX3		KIAA1984		Tmem141	Card9	Camsap1	LCN9 LOC101992817	Sohlh1	Tmem141	Ubac1	Gm13553	LCN4 LOC100360449 ENSRNOG00000026208	Lcn10	Kcnt1	Dnlz	LCN vomeronasal secretory protein 2 LOC100720716	LCN5 LOC101561319		OLFM1	COL5A1	C9orf116 LOC102344150	LCN LOC101106250	LOC102178635	LOC100848355	SURF1	LCN8	collagen alpha-2(V) chain-like LOC102981854	LCN15		RABL6	AGPAT2
	71	138354564	PPP1R26-AS1	LHX3	GPSM1	ENSGGOG024330	LHX3	CARD9	SNAPC4	CAMSAP1	LOC100998684	CARD9	DNLZ	SEC16A	NOTCH1	PAEP		C9orf69 LOC102492944		RABL6		Kiaa1984	LOC102009745	Kcnt1	LCN LOC101993106	Lcn9	Kiaa1984	Camsap1	C330006A16Rik	Vegp1	Lcn6	Sohlh1	Card9	LCN10	LCN8		PPP1R26	ficolin-1-like LOC105068617	MRPS2	TMEM141	UAP1L1	BRD3	RPL7A	LOC103079505	EGFL7	TMEM141		CD4H9orf172	ncRNA LOC102151407
	72	138371545	PPP1R26	QSOX2	DNLZ	ENSGGOG023915	QSOX2	SNAPC4	SDCCAG3	UBAC1	GPSM1	SNAPC4	CARD9	NOTCH1	LOC101030499	OBP2A		NACC2		PHPT1		Rabl6	Gpsm1	Sohlh1	OBP2B LOC101993388	glycosyltransferase 6 domain-containing protein 1-like LOC100761532	Rabl6	Kcnt1	Nacc2	Vegp2	Lcn8	LOC101722885	Snapc4	LCN6	Tmem141		C9orf116 LOC102536795	LOC105068618	lipocalin-1-like LOC102344981	KIAA1984	ENTPD2	basic proline-rich protein LOC101904422	MED22	TMEM141	AGPAT2	KIAA1984		PHPT1	LOC102157149 ?
	73	138387026	C9orf116	LOC100615455	CARD9	GPSM1	LOC100443895	SDCCAG3	PMPCA	LOC101925569	DNLZ	SDCCAG3	SNAPC4	LOC100390440	EGFL7	putative lipocalin 1-like protein 1 LOC100941273		UBAC1		MAMDC4		LOC101959653	LOC102014158	LCN LOC101606942	OBP2A LOC101993677	LOC100761818	LOC101822515	Sohlh1	Ubac1	RNF138 LOC100911541	Lcn15	LCN9	Sdccag3	LCN LOC100719888	Kiaa1984		MRPS2	TRNAT-AGU	epididymal-specific lipocalin-6-like LOC102316827	RABL6	ABCA2	WDR5	SURF6	CCDC183	FAM69B	RABL6		MAMDC4	FAM69B
	74	138392477	MRPS2	LOC100615560	SNAPC4	DNLZ	LOC100444263	PMPCA	INPP5E	C15H9orf69	CARD9	PMPCA	SDCCAG3	LOC100400698	AGPAT2	LCN10		CAMSAP1		EDF1		Phpt1	LOC102013858	Glt6d1	OBP2A LOC101993965	vomeronasal secretory protein 1-like LOC100762106	Phpt1	Lcn9	Gm13542	LCN LOC102552073	ficolin-1-like LOC103741195	COMM domain containing 2 pseudogene LOC101716495	Pmpca	LCN15	Rabl6		///	OLFM1	LOC102317179	EDF1	LOC102183701 protein PAXX-like	ubiquitin carboxyl-terminal hydrolase 17 LOC101907085	ABO LOC102414923	RABL6	LOC102973264	C9orf172 LOC101282287		EDF1	ncRNA LOC102151135
	75	138395119	RP11-426A6.5	LOC101059187	SDCCAG3	CARD9	GPSM1	INPP5E	SEC16A	LOC102117278	SNAPC4	INPP5E	PMPCA	EGFL7	FAM69B	LCN6		KCNT1		TRAF2		Mamdc4	Qsox2	LCN15 uterocalin LOC101607520	Trnak-cuu	odorant-binding protein 2a-like LOC100761241	Mamdc4	Glt6d1	Camsap1	VEGP2 LOC100911507	Tmem141	Glt6d1	Inpp5e	transmembrane protein 141 LOC100734270	LOC101560528			PPP1R26	LOC102317524	LOC101105235	LOC102183974 complement component C8 gamma chain	LOC789076	LOC102389244	C9orf172 LOC103090315	LOC102981018	PHPT1		TRAF2	LCN10
	76	138413284	LCN1	LOC464855	PMPCA	SNAPC4	DNLZ	SEC16A	ENSMMUG00000009240	LOC102130666	SDCCAG3	SEC16A	INPP5E	AGPAT2	LCN10	LCN8		SOHLH1		FBXW5		Edf1	Lhx3	trichosurin LOC101607802	aurora kinase C LOC101994249	protein B-Myc LOC100750363	Edf1	trichosurin-like LOC102919285	Kcnt1	RNF138 LOC100362793	Ccdc183	LCN15 uterocalin (LCN2?) LOC101715913	Sec16a	Rabl6	Phpt1		///	C9orf116 LOC105068582	LOC102317880	LOC101104984	FBXW5	CACNA1B	vomeronasal secretory protein 1-like LOC102416246	PHPT1	LCN8	MAMDC4		FBXW5	LCN6
	77	138437885	OBP2A	GPSM1	INPP5E	SDCCAG3	CARD9	LOC101179132	NOTCH1	LHX3	PMPCA	NOTCH1	SEC16A	FAM69B	LCN6	LCN15		LCN9		C8G		Traf2	LOC102026458	OBP2A LOC101608092	B-Myc LOC101985103	odorant-binding protein 2a-like LOC100758255	Traf2	vomeronasal secretory protein 1-like LOC102919593	Sohlh1	ncRNA LOC102547612	Rabl6	LCN major allergen Equ c 1 LOC101722195	LOC104851614	LOC100719055	Mamdc4		LOC102525100	MRPS2	KIAA1984	EXD3	TRAF2	LOC101905980	lipocalin-1-like LOC102389676	MAMDC4	LOC102980458	EDF1		C8G	LCN8
	78	138453601	PAEP	LOC100615746	SEC16A	PNPCA ENSG00000165688	SNAPC4	C8H9orf163	mml-mir-126	LOC102116173	INPP5E	ENSCSAG00000027665	C9orf163 LOC104669670	LCN10	LCN8	TMEM141		LOC102491824		LCN12		Fbxw5	LOC102026780	OBP2A LOC101608388	OBP2A LOC101994539 ENSRNOG00000042407	Lcn10	Fbxw5	odorant-binding protein 2a-like LOC102919906	LCN9	LCN LOC681186	C9orf172 LOC103741190	OBP2B LOC101721836	Notch1	Phpt1	Edf1		LCN10	ral guanine nucleotide dissociation stimulator-like LOC105068620	RABL6	NOXA1	LOC102184532	CACNA1B	LOC102390015	EDF1	TMEM141	TRNAG-UCC		LCN12	LOC102156740
	79	138466771	RP11-98L5.2	DNLZ	LOC100976912	Y_RNA	SDCCAG3	NOTCH1	LOC709840	QSOX2	SEC16A	ENSCSAG00000026609	NOTCH1	LCN6	LCN15	CCDC183		GLT6D1		PTGDS		C8g	LOC102017044	LCN10	LCN10	Lcn6	C8g	odorant-binding protein 2a-like LOC102925381	Glt6d1	ncRNA LOC100911266	Phpt1	LCN10	Egfl7	Mamdc4	LOC101582908		LCN6	LCN1	PHPT1	TUBB4B	EDF1	EHMT1	lipocalin-15-like LOC102416569	TRNAG-UCC	CCDC183	TRAF2		PTGDS	TMEM141
	80	138479852	LOC138159	CARD9	NOTCH1	INPP5E	PMPCA	LOC100588034	AGPAT2	LOC102130257	LOC101024871	EGFL7	EGFL7	LCN8	TMEM141	RABL6		LOC102490856		LOC101529073		LCN12	LOC102027101	LCN6	LCN6	Lcn8	LCN12	protein B-Myc-like LOC102920223	Gm13539	Fam69b	Mamdc4	LCN6	Agpat2	Edf1	Traf2		LOC102545880	LCN10	MAMDC4	FAM166A	MAMDC4	ARRDC1	LOC102389130	TRAF2	RABL6	FBXW5		LOC101099337	KIAA1984
	81	138515502	GLT6D1	SNAPC4	LOC100977245	SEC16A	INPP5E	LOC101177895	XM_001117909.1	LOC102146836	NOTCH1	AGPAT2	AGPAT2	LCN15	RABL6	C9orf172 LOC100940635		major allergen Can f 1-like LOC102489864		CLIC3		Ptgds	Nacc2	LCN5 epididymal-specific lipocalin-5 LOC101609259	LCN8	Lcn15	Ptgds	odorant-binding protein 2a-like LOC102925694	LCN11	Agpat2	Edf1	LCN5 epididymal-specific lipocalin-5 LOC101720774	Fam69b	Traf2	Fbxw5		LCN15	LCN6	EDF1	C3H9orf173	PHPT1	LOC101907508	epididymal-specific lipocalin-5-like LOC102389470	FBXW5	PHPT1	C8G		CD4H9orf142	LCN15
	82	138555168	LCN9	SDCCAG3	EGFL7	C9ORF163	SEC16A	EGFL7	FAM69B	LOC102129866	LOC101024519	SNORA17	FAM69B	TMEM141	PHPT1	PHPT1		LCN1		ABCA2		LCNl1	Ubac1	LCN8	transmembrane protein 141 LOC101986421	LOC100760658	C9orf142 LOC101824377	Lcn10	LCN3 ENSMUSG00000026936	Mir126	Traf2	LCN8	LOC104851609	Fbxw5	LCN12		TMEM141	LCN8	TRAF2	COBRA1	RABL6	ZMYND19	TMEM141	C8G	MAMDC4	PTGDS		CLIC3	RABL6
	83	138585253	SOHLH1	PMPCA	AGPAT2	NOTCH1	C9H9orf163	AGPAT2	SNORA43	GPSM1	EGFL7	SNORA43	LOC104669664	C1H9orf86	MAMDC4	MAMDC4		LCN10		FUT7		LOC101956597	Camsap1	LCN15	Rabl6	Tmem141	Clic3	Lcn6	withdrawn LOC101055699	Mir3567	Fbxw5	LCN15	von Ebner gland protein 1-like LOC104851608	C8g	Ptgds		KIAA1984	LCN15	LOC102320328	LOC101103463	CCDC183	PNPLA7	KIAA1984	PTGDS	TRNAG-UCC	extracellular fatty acid-binding protein LOC101276666		ABCA2	C9H9orf172
	84	138594031	KCNT1	INPP5E	FAM69B	EGFL7	LOC100448806	FAM69B	SNORA17	LOC102144826	AGPAT2	FAM69B	LCN10	LOC100402178	EDF1	EDF1		LCN6		NPDC1		Clic3	Kcnt1	LOC101607524	C4H9orf172	LOC103163724	Abca2	bolA family member 2B pseudogene LOC102921152	Obp2b	Egfl7	C8g	Tmem141	odorant-binding protein 2b-like LOC104851607	LCN12	LOC101592355		RABL6	TMEM141	LOC102320691	LOC101103224	TMEM141	WD repeat-containing protein 85 LOC101907584	RABL6	C9orf142 LOC103087926	EDF1	C9orf142 LOC101280372		NPDC1	PHPT1
	85	138700333	CAMSAP1	SEC16A	ncRNA LOC100974327	ENSGGOG00000033727	NOTCH1 LOC100449179	LCN10	LCN10	CARD9	FAM69B	LCN10	LCN6	LOC100393358	TRAF2	TRAF2		epididymal-specific lipocalin-5-like LOC102476012		ENTPD2		Abca2	Sohlh1	Tmem141	Phpt1	LOC103163725	LOC101825349	epididymal-specific lipocalin-5-like LOC102921449	Bmyc	Notch1	Lcn12	Kiaa1984	Lcn10	Ptgds	LOC101591967		PHPT1	CCDC183	prostaglandin-H2 D-isomerase-like LOC102321040	LOC101102970	LCN15	MRPL41	C9orf172 LOC102390115	CLIC3	TRAF2	CLIC3		ENTPD2	MAMDC4
	86	138727858	sialidase LOC101928552	LOC101059693	LCN8	AGPAT2	LOC100449531	LCN6	LCN6_MACMU	SNAPC4	LCN10	ENSCSAG00000015897	LCN8	PHPT1	C8G	FBXW5		LCN8		SAPCD2		LOC101975725	LCN9	LOC101610407	Mamdc4	Ccdc183	Npdc1	Lcn8	Obp2a	Sec16a	Ptgds	Rabl6	Lcn6	LOC100717947	Clic3		MAMDC4	RABL6	mucin-1-like LOC102321400	PNPLA7	LCN6	NSMF	PHPT1	ABCA2	FBXW5	ABCA2		SAPCD2	EDF1
	87	138824815	UBAC1	NOTCH1	LCN15	ENSGGOG00000029396	EGFL7	LCN8	XM_001093801.1	SDCCAG3	LCN6	LCN8	LCN15	MAMDC4	LCN12	C8G		LCN15		UAP1L1		Npdc1	Glt6d1	Kiaa1984	Edf1	Rabl6	Entpd2	ficolin-1-like LOC102921753	LCN10	Inpp5e	Lcnl1	LOC101709501	Lcn8	LOC100717666	LOC101591580		EDF1	LOC105068588	ATP-binding cassette sub-family A member 2-like LOC102321761	MRPL41	LCN1L	LOC101907926	MAMDC4	FUT7	C8G	alpha-(1,3)-fucosyltransferase LOC101275907		UAP1L1	TRAF2
	88	138898383	NACC2	LOC100608929	TMEM141	FAM69B	AGPAT2	LCN15	LCN15	PMPCA	LCN8	LCN15	V-type proton ATPase subunit G 1-like LOC104669658	endothelial differentiation-related factor 1 LOC100403495	FBXW5	LCN12		TMEM141		MAN1B1		Entpd2	LCN15 uterocalin LOC102021473	Rabl6	LOC101995123	C9orf172 homolog LOC103163729	Sapcd2	Tmem141	LCN6	Pmpca	C9orf142 LOC103741181	Phpt1	Lcn15	Clic3	Abca2		TRAF2	C9orf172 LOC105068590	FUT7	WDR85	MRPS2	ENTPD8	EDF1	NPDC1	LOC102978476	NPDC1		LOC101101349	FBXW5
	89	139006427	C9orf69	EGFL7	RABL6	SNORA43	LOC100450867	TMEM141	KIAA1984	INPP5E	LCN15	TMEM141	TMEM141	RPL36 LOC100403860	PTGDS	PTGDS		KIAA1984		DPP7		Sapcd2	LCN major allergen Equ c 1 LOC102021788	LOC101608391	Traf2	Phpt1	Uap1l1	Ccdc183	LCN5	Sdccag3	Clic3	Mamdc4	Tmem141	Abca2	LOC101591179		FBXW5	PHPT1	LOC102322459	LOC101102224	C11H9orf116	NOXA1	TRAF2	neuronal pentraxin receptor-like LOC103072860	LOC102978185	ENTPD2		LOC101082021	C8G
	90	139009605	LOC101928645	MIR126	KIAA1984	SNORA17	FAM69B	KIAA1984	XM_001093446.1	SEC16A	TMEM141	CCDC183	CCDC183	TRAF2	pseudo LOC101028582	LCNL1		RABL6		GRIN1		Uap1l1	ncRNA LOC102022525	Phpt1	LOC101989053	Mamdc4	Dpp7	Rabl6	LCN8	Snapc4	Abca2	Edf1	Ccdc183	LOC100717385	Npdc1		C8G	MAMDC4	ENTPD2	ARRDC1	PPP1R26	EXD3	FBXW5	ENTPD2	PTGDS	SAPCD2		LRRC26	LCN12
	91	139088096	LHX3	AGPAT2	LOC100980868	LCN6	OBP2B LOC100936436	LOC101178108	C9orf172	C15H9orf163	KIAA1984	ENSCSAG00000026247	LOC104669654	complement component C8 gamma LOC100393717	C9orf142 LOC101034184	C9orf142 LOC100949479		C9orf172 LOC102475188		LRRC26		Dpp7	LOC102027777 ?	Mamdc4	Fbxw5	Edf1	Man1b1	C9orf172 LOC102923206	Fcna	LOC102547394	Fut7	Traf2	Rabl6	Npdc1	Entpd2		LCN12	EDF1	UAP1L1	EHMT1	PPP1R26	exonuclease mut-7 homolog LOC101907969	C8G	SAPCD2	LCNL1	UAP1L1		TMEM210	PTGDS
	92	139098179	QSOX2	FAM69B	LOC100974654	pseudo ENSGGOG00000027493	LCN10	RABL6	XM_001117869.1	NOTCH1	RABL6	RABL6	nucleolin pseudogene LOC104669764	LCN12 LOC100394074	CLIC3	CLIC3		PHPT1		TMEM210		Man1b1	LCN6	Edf1	C8g	Traf2	Grin1	Phpt1	Tmem141	Card9	Npdc1	Fbxw5	Phpt1	Entpd2	Sapcd2		PTGDS	LOC105068594	MAN1B1	LOC101123286	OLFM1	NRARP	LOC102390442	UAP1L1	ABCA2	MAN1B1		ANAPC2	C9H9orf142
	93	139141748	ESP33	LOC101056751 ?	PHPT1	LCN15	LCN6	C8H9orf172	MAMDC4	LOC102129490	C15H9orf172	C9orf172	RABL6	prostaglandin-H2 D-isomerase LOC100394436	ABCA2	ABCA2		MAMDC4		ANAPC2		Grin1	LCN5 epididymal-specific lipocalin-5LOC102028119	Traf2	LCN12	Fbxw5	Lrrc26	Mamdc4	4921530D09Rik	Dnlz	Entpd2	C8g	Mamdc4	Sapcd2	Uap1l1		LOC102544313	TRAF2	DPP7	LOC101123026	FCN1	TOR4A	LOC102390788	MAN1B1	FUT7	DPP7		SSNA1	CLIC3
	94	139144072	LOC101928722	LCN8	MAMDC4	TMEM141 ENSG00000244187	LCN8	LOC100605190	ENSMMUG00000005051	LOC102137902	PHPT1	PHPT1	C9orf172 LOC104669776	prostaglandin-H2 D-isomerase LOC100390806	LOC101033239	FUT7		SKI family transcriptional corepressor 2-like LOC102474340		SSNA1		Lrrc26	LCN8	Fbxw5	Ptgds	C8g	Tmem210	Edf1	Rabl6	LOC102551326	RNA-binding protein with serine-rich domain 1 pseudogene LOC103741221	LCN12	Edf1	Uap1l1	Dpp7		C9orf142 LOC102537043	FBXW5	endoplasmic reticulum mannosyl-oligosaccharide 1,2-alpha-mannosidase-like LOC102323859	LOC101108202	LOC102187872	NELFB	LOC102398611	DPP7	NPDC1	GRIN1		TPRN	ABCA2
	95	139150578	LOC101928758	LCN15	EDF1	KIAA1984	LCN15	MAMDC4	TRAF2	EGFL7	MAMDC4	MAMDC4	PHPT1	pseudo LOC100391160	NPDC1	NPDC1		TRAF2		TPRN		Tmem210	LCN15	C8g	C4H9orf142	Lcn12	Anapc2	Traf2	Gm996	Gpsm1	Sapcd2	Ptgds	Traf2	Dpp7	Man1b1		ABCA2	complement component C8 gamma chain-like LOC105068596	GRIN1	LOC101122774	RXRA	C11H9orf173 LOC101903608	PTGDS	LOC103077275	ENTPD2	LRRC26		TMEM203	C9H9orf139
	96	139216998	DKFZP434A062	V-type proton ATPase subunit G 1 LOC748718	TRAF2	ENSG00000196642	LOC100454211 ?	EDF1	FBXW5	AGPAT2	EDF1	EDF1	MAMDC4	C1H9orf142	ENTPD2	ENTPD2		FBXW5		TMEM203		Anapc2	Tmem141	LCN12	Clic3	Ptgds	Ssna1	Fbxw5	Phpt1	RGD1565512	Uap1l1	LCNl1	BTB/POZ domain-containing protein KCTD20 pseudogene LOC104851599	Man1b1	Grin1		FUT7	PTGDS	TMEM210		CACNA1B	FAM166A	LCNL1	GRIN1	SAPCD2	ANAPC2		NDOR1	FUT7
	97	139221932	GPSM1	TMEM141	FBXW5	ENSGGOG00000022986	TMEM141	TANK	C8G	FAM69B	TRAF2	ENSCSAG00000023205	EDF1	CLIC3	SAPCD2	SAPCD2		C8G		NDOR1		Ssna1	Kiaa1984	Ptgds	Abca2	C9orf142 LOC100762994	Tprn	C8g	Mamdc4	LOC102551131	Dpp7	LOC101698476	Fbxw5	LOC100715712	Lrrc26		NPDC1	LCNL1	ANAPC2		EHMT1	TUBB4B	C9orf142 LOC102399897	LRRC26	UAP1L1	SSNA1		RNF208	NPDC1
	98	139256352	DNLZ	CCDC183	C8G	C9ORF172	KIAA1984	FBXW5	LCN12	LCN6	FBXW5	TRAF2	TRAF2	LOC100894454	UAP1L1	UAP1L1		LCN12		RNF208		Tprn	Rabl6	LOC101610408	LOC101991797	Clic3	Tmem203	Lcn12	Edf1	LOC102551235	endoplasmic reticulum mannosyl-oligosaccharide 1,2-alpha-mannosidase-like LOC103741172	Clic3	C8g	Grin1	Anapc2		ENTPD2	C9orf142 LOC105068600	TPRN		ARRDC1	SLC34A3	CLIC3	TMEM210	///	TPRN		CD4H9orf169	ENTPD2
	99	139258408	CARD9	LOC100609480	LCN12	ENSG00000054148	LOC100453837	C8G	PTGDS	LCN8	C8G	ENSCSAG00000022470	FBXW5	ABCA2	MAN1B1	DPP7		PTGDS		LOC101526100		Tmem203	LOC102024602	Clic3	Npdc1	Abca2	Ndor1	LOC102925899	Traf2	LOC102551058	///	Abca2	Lcn12	Lrrc26	Ssna1		LOC102543290	CLIC3	TMEM203		ZMYND19	RNF224	ABCA2	ANAPC2		TMEM203		RNF224	SAPCD2
	100	139270021	SNAPC4	LOC100609659	PTGDS	MAMDC4	LOC100455557	LCN12	C9orf142	LCN15	LCN12	FBXW5	C8G	FUT7	DPP7	MAN1B1		lipocalin-15-like LOC102481646		TUBB4B		Ndor1	Phpt1	Abca2	Entpd2	Fut7	LOC101830105	Ptgds	Fbxw5	Qsox2		Fut7	Ptgds	Tmem210	Tprn		UAP1L1	ABCA2	NDOR1		DPH7	C11H9orf169	FUT7	SSNA1	///	NDOR1		SLC34A3	LOC607011
	101	139296374	SDCCAG3	LOC100609750	LOC100984103	EDF1	RABL6	PTGDS	CLIC3	LOC102129113 ?	PTGDS	C8G	LCN12	LOC100391882	GRIN1	GRIN1		C9orf142 LOC102481231		FAM166A		Rnf208	Mamdc4	LOC101611558	Sapcd2	Npdc1	Rnf224	C9orf142 LOC102926411	C8g	Lhx3	///	Npdc1	Lcnl1	Anapc2	Tmem203		GRIN1	FUT7	SLC34A3		MRPL41	RNF208	NPDC1	TPRN	MAN1B1	RNF208		TUBB4B	LOC607002
	102	139305110	PMPCA	C9H9orf172	CLIC3	TRAF2	C9H9orf172	LCNL1	mml-mir-1232	TMEM141	LCNL1	LCN12	PTGDS	NPDC1	TMEM210	LRRC26		CLIC3		NELFB		LOC101974032	Edf1	Npdc1	Uap1l1	Entpd2	Slc34a3	Clic3	LCN12	RGD1564379	endoplasmic reticulum mannosyl-oligosaccharide 1,2-alpha-mannosidase-like LOC103732606	Entpd2	C9orf142 LOC104851672	Ssna1	Ndor1		TMEM210	NPDC1	tubulin beta-4A chain-like LOC102326336		LOC102190240	NDOR1	ENTPD2	TMEM203	DPP7	C9orf169 LOC101274405		FAM166A	DPP7
	103	139323067	INPP5E	MAMDC4	ABCA2	FBXW5	DKFZP468D0425	LOC100606204	ABCA2	KIAA1984	C15H9orf142	PTGDS	LCNL1	ENTPD2	ANAPC2	ANAPC2		ABCA2		TOR4A		Rnf224	Traf2	Entpd2	Dpp7	Sapcd2	Tubb4b	Abca2	Ptgds	LOC102552440	Grin1	LOC101725658	Clic3	Tprn	Rnf208		ANAPC2	ENTPD2	FAM166A			TMEM203	SAPCD2	NDOR1	endoplasmic reticulum mannosyl-oligosaccharide 1,2-alpha-mannosidase-like LOC102987847	RNF224		CD4H9orf173	LOC102154690
	104	139334548	SEC16A	EDF1	LOC100984904	C8G	PHPT1	CLIC3	NPDC1	LOC102126033	CLIC3	C9orf142	C9orf142 LOC104669643	SAPCD2	SSNA1	SSNA1		FUT7		NOXA1		Slc34a3	Fbxw5	Sapcd2	Man1b1	Uap1l1	Fam166a	Fut7	BC029214	Nacc2	Lrrc26	Sapcd2	Abca2	Tmem203	LOC101568608		SSNA1	SAPCD2	C9orf173 LOC102327069			TPRN	UAP1L1	RNF208	TRNAG-UCC	SLC34A3		COBRA1	MAN1B1
	105	139377947	C9orf163	TRAF2	LOC100985226	LCN12	MAMDC4	LOC101178733	ENTPD2	RABL6	ABCA2	CLIC3	CLIC3	UAP1L1	TPRN	TPRN		NPDC1		ENTPD8		Tubb4b	LCN12	Uap1l1	Grin1	Dpp7	LOC101831618	Npdc1	Clic3	Ubac1	Tmem210	Uap1l1	Fut7	Ndor1	Rnf224		TPRN	UAP1L1	NELFB			SSNA1	MAN1B1	espin-like LOC103076194	GRIN1	TUBB4B		EXD3	LOC606974
	106	139388896	NOTCH1	FBXW5	NPDC1	C9ORF141	EDF1	ABCA2	C9orf140	MAMDC4	LOC101012920	ENSCSAG00000027887	ABCA2	MAN1B1	TMEM203	TMEM203		ENTPD2		NSMF		Fam166a	Ptgds	Dpp7	Lrrc26	endoplasmic reticulum mannosyl-oligosaccharide 1,2-alpha-mannosidase LOC100756512	Nelfb	Entpd2	Mir3087	LOC102552327	Anapc2	Dpp7	Npdc1	LOC101787642	Slc34a3		TMEM203	///	EXD3			ANAPC2	DPP7	protein transport protein SEC31-like LOC103075924	TMEM210	FAM166A		TRNAK-CUU	LOC100688237
	107	139414020	MIR4673	C8G	ENTPD2	PTGDS	TRAF2	FUT7	UAP1L1	EDF1	C15H9orf139	ABCA2	FUT7	DPP7	NDOR1	NDOR1		SAPCD2		MRPL41		LOC101974323	LCNl1	Man1b1	Tmem210	Grin1	Tor4a	Sapcd2	Abca2	LOC102550476	Ssna1	Man1b1	Entpd2	Rnf208	Tubb4b		NDOR1		NOXA1			ANAPC2	endoplasmic reticulum mannosyl-oligosaccharide 1,2-alpha-mannosidase-like LOC102401107	SLC34A3	ANAPC2	C9orf173 LOC101273930		LOC101085079	GRIN1
	108	139440625	MIR4674	LCN12	SAPCD2	TMEM141 ENSGGOG00000026715	FBXW5	NPDC1	SNORD62	LOC101925175	NPDC1	FUT7	C9orf139 LOC104669773	GRIN1	LOC101031437	RNF208		UAP1L1		WDR85		Nelfb	LOC102028998	Grin1	Anapc2	Lrrc26	Nrarp	Uap1l1	Fut7	LOC102550543	Tprn	LOC101719724	vegetative cell wall protein gp1-like LOC104851667	LOC101787586	Fam166a		RNF208	///	NSMF			TMEM210	GRIN1	TUBB4B	SSNA1	NELFB		NOXA1	LRRC26
	109	139441262	RP11-611D20.2	ncRNA LOC101057152	UAP1L1	C9ORF142	C8G	ENTPD2	MAN1B1	FBXW5	ENTPD2	NPDC1	NPDC1	LOC100392989	RNF208	CYSRT1		MAN1B1		ZMYND19		Tor4a	Clic3	Lrrc26	Ssna1	Tmem210	LOC101823421	Dpp7	Npdc1	LOC100360117	Tmem203	Grin1	Sapcd2	LOC100728824	LOC101588016		C9orf169 LOC102535227	MAN1B1	PNPLA7			LRRC26	LRRC26	FAM166A	TPRN	TOR4A		ENTPD8	TMEM210
	110	139510298	LOC101928581	ncRNA LOC100610452	MAN1B1	CLIC3	LCN LOC100461516	SAPCD2	DPP7	C8G	SAPCD2	ENTPD2	ENTPD2	ANAPC2	SLC34A3	RNF224		DPP7		ARRDC1		Nrarp	Abca2	Tmem210	Tprn	Anapc2	Noxa1	Man1b1	Entpd2	Camsap1	Ndor1	Lrrc26	Uap1l1	Rnf224	Nelfb		RNF224	DPP7	MRPL41			GRIN1	TMEM210	C9orf173 LOC103075652	NDOR1	LOC101273688		NELF	ANAPC2
	111	139510734	HCCAT4	C9H9orf142	DPP7	ABCA2	PTGDS	UAP1L1	Q646U0_MACMU	LCN12	UAP1L1	SAPCD2	SAPCD2	SSNA1	TUBB4B	SLC34A3		LOC102480522		EHMT1		Noxa1	Fut7	Anapc2	Tmem203	Ssna1	Entpd8	Grin1	Sapcd2	Kcnt1	Rnf208	ncRNA LOC101719950	Dpp7	Slc34a3	Tor4a		SLC34A3	GRIN1	DPH7			LOC101902813	ANAPC2	NELFB	RNF208	NRARP		PNPLA7	SSNA1
	112	139543062	LOC101928612	CLIC3	GRIN1	ENSGGOG00000028652	LCNL1	LOC101175754	LRRC26	LOC102124361	MAN1B1	UAP1L1	UAP1L1	TPRN	FAM166A	FAM166A		GRIN1		CACNA1B		Entpd8	Npdc1	Ssna1	Ndor1	Tprn	Nsmf	Lrrc26	Uap1l1	Sohlh1	Cysrt1	Anapc2	Man1b1	Tubb4b	Nrarp		TUBB4B	TMEM210	ZMYND19			RXRA	SSNA1	TOR4A	C9orf169 LOC102982389	EXD3		MRPL41	TMEM203
	113	139553308	EGFL7	ABCA2	LRRC26	C9ORF139	C9H9orf142	MAN1B1	ENSMMUG00000001667	LPGDS	DPP7	SNORD62	MAN1B1	LOC100394076	LOC101030591	C9orf173 LOC100960926		LRRC26				Nsmf	Entpd2	Tprn	Rnf208	Tmem203	Pnpla7	Tmem210	Dpp7	LCN9	Rnf224	Ssna1	Grin1	Fam166a	LOC101587231		FAM166A	ANAPC2	ARRDC1			LOC101903158	TPRN	60S ribosomal protein L30-like LOC103075368	RNF224	NOXA1		WDR85	NDOR1
	114	139565054	MIR126	NPDC1	TMEM210	FUT7	CLIC3	DPP7	ANAPC2	CLIC3	GRIN1	ENSCSAG00000024167	DPP7	TMEM203	COBRA1	NELFB		TMEM210				Pnpla7	LOC102030459	Tmem203	C4H9orf169	Ndor1	Dph7	Anapc2	Man1b1	Glt6d1	Slc34a3	Tprn	Lrrc26	LOC100714313	LOC101586835		C9orf173 LOC102541042	SSNA1	EHMT1			LOC101906135	TMEM203	NRARP	SLC34A3	ENTPD8		ZMYND19	LOC102153893
	115	139567595	AGPAT2	ENTPD2	ANAPC2	NPDC1	LOC100937782	LOC101175801	SSNA1	C15H9orf142	LRRC26	MAN1B1	GRIN1	NDOR1	TOR4A	TOR4A		ANAPC2				Mrpl41	Sapcd2	Ndor1	Rnf224	Rnf208	Mrpl41	Ssna1	AA543186	pseudogene LOC100359901	Tubb4b	Tmem203	Tmem210	Nelfb	Noxa1		NELFB	TPRN	CACNA1B			MAN1B1	NDOR1	EXD3	TUBB4B	NSMF		ARRDC1	RNF208
	116	139607024	FAM69B	LOC735588	SSNA1	ENTPD2	LOC100461885	GRIN1	C9orf75	ABCA2	TMEM210	DPP7	LRRC26	RNF208	EXD3	NRARP		SSNA1				Dph7	Uap1l1	Rnf208	Slc34a3	C9orf169 LOC100772606	Zmynd19	Tprn	Grin1os	ncRNA LOC102550327	Fam166a	Ndor1	Anapc2	Tor4a	Entpd8		TRNAA-AGC	TMEM203				LOC101906347	RNF208	NOXA1	FAM166A	PNPLA7		EHMT1	C9H9orf169
	117	139619046	SNHG7	SAPCD2	TPRN	SAPCD2	LOC100462619	LRRC26	ENSMMUG00000018105	FUT7	SSNA1	ENSCSAG00000023572	TMEM210	C1H9orf169	NOXA1	NOXA1		TPRN				Zmynd19	Dpp7	LOC101615329	Tubb4b	Rnf224	Arrdc1	Tmem203	Grin1	LCN11	C9orf173 LOC103732592	LOC101719020	Ssna1	LOC101787517	Nsmf		TRNAA-AGC	NDOR1				UAP1L1	C9orf169 LOC102406177	ENTPD8	LOC102985867	MRPL41		CACNA1B	RNF224
	118	139620556	SNORA43	UAP1L1	NDOR1	UAP1L1	LOC100462257	ANAPC2	TMEM203	LOC101866334	TPRN	GRIN1	ANAPC2	LOC100394795	ENTPD8	ENTPD8		TMEM203				Arrdc1	Man1b1	Rnf224	Fam166a	Slc34a3	Ehmt1	Ndor1	Lrrc26	ncRNA LOC102552439	Nelfb	Rnf208	Tprn	Noxa1	LOC101565946		EXD3	RNF208				SAPCD2	RNF224	NSMF	NELFB	WDR85			SLC34A3
	119	139621199	SNORA17	MAN1B1	RNF208	ENSGGOG00000024012	NPDC1	SSNA1	NDOR1	ENTPD2	ANAPC2	LRRC26	SSNA1	SLC34A3	NELF	NSMF		NDOR1				TRNAV-CAC	Grin1	Slc34a3	C4H9orf173	Tubb4b	Cacna1b	Rnf208	Tmem210	ncRNA LOC102552362	Tor4a	LOC101716144	Tmem203	Entpd8	Pnpla7		NOXA1	CYSRT1				LOC101907970	SLC34A3	PNPLA7	ribosomal protein L30 pseudogene LOC102981543	ZMYND19			LOC102153202
	120	139632619	LCN10	LOC101057988	LOC100992996	MAN1B1	LOC100431533	TPRN	RNF208	SAPCD2	NDOR1	TMEM210	TPRN	LOC100395528	PNPLA7	keratin, type I cytoskeletal 18 pseudogene LOC100946014		RNF208				Ehmt1	Lrrc26	Tubb4b	Nelfb	Fam166a	Pax8	LOC102926617	Anapc2	Obp2b ENSRNOG00000027963	Nrarp	Rnf224	Ndor1	Nsmf	Mrpl41		ENTPD8	RNF224				ENTPD2	TUBB4B	MRPL41	kinetochore-associated protein DSN1 homolog LOC102985299	ARRDC1			FAM166A
	121	139638469	LCN6	DPP7	RNF224	DPP7	LOC100434433	TMEM203	XM_001117750.1	UAP1L1	LOC101008347	ANAPC2	TMEM203	FAM166A	MRPL41	MRPL41		C9orf169 LOC102478282				LOC101972898	Tmem210	Fam166a	Tor4a	C9orf173 LOC100773470	Psd4	C9orf169 LOC102907948	Ssna1	LCN13 epididymal-specific lipocalin-13 LOC100909939	Exd3	Slc34a3	RING finger protein 208-like LOC104851661	Pnpla7	Wdr85		TRNAA-AGC	SLC34A3				NPDC1	FAM166A	DPH7	EXD3	EHMT1			C9H9orf173
	122	139640613	ncRNA LOC100128593	LOC100614107	SLC34A3	snoU13	SAPCD2	NDOR1	SLC34A3	LOC101867098	RNF208	SSNA1	NDOR1	C1H9orf173	WDR85	DPH7		RNF224				TRNAT-AGU	Anapc2	LOC101613599	Nrarp	Nelfb	Il1rn	Rnf224	Tprn	OBP2B RGD1564133	LOC103732586	Tubb4b	Rnf208	Mrpl41	Zmynd19		NSMF	TUBB4B				FUT7	C9orf173 LOC102407671	ZMYND19	NOXA1	CACNA1B			NELFB
	123	139648838	LCN8	GRIN1	FAM166A	GRIN1	UAP1L1	C8H9orf169	ENSMMUG00000033664	LOC101867244	C15H9orf169	TPRN	LOC104669770	COBRA1	ZMYND19	ZMYND19		SLC34A3				Cacna1b	Ssna1	Nelfb	LOC102001692	torsin-4A-like LOC103163723	Il1f10	Slc34a3	Tmem203	Obp2b ENSRNOG00000042169	Noxa1	Fam166a	Cysrt1	Dph7	LOC101585245		PNPLA7	FAM166A				ABCA2	NELFB	ARRDC1	ENTPD8				TOR4A
	124	139654086	LCN15	LRRC26	LOC100992415	LRRC26	LOC100434803	RNF224	TUBB2C	GRIN1	RNF224	TMEM203	RNF208	TOR4A	ARRDC1	ARRDC1		TUBB4B				LOC101973758	Tprn	Tor4a	LOC102001966	notch-regulated ankyrin repeat-containing protein LOC103163728	Il36rn	Tubb4b	Ndor1	LCN LOC100909829	Entpd8	LOC101711036	Rnf224	Zmynd19	Arrdc1		MRPL41	C9orf173 LOC105073401				ATP-binding cassette sub-family A member 2 LOC100299600	TOR4A	TRNAE-CUC	NSMF				NRARP
	125	139674390	ATP6V1G1P3	TMEM210	COBRA1	TMEM210	MAN1B1	SLC34A3	FAM166A	LRRC26	SLC34A3	NDOR1	CYSRT1	NRARP	LOC101050304	glutathione peroxidase 1 pseudogene LOC100957959		FAM166A				LOC101973469	Tmem203	Nrarp	Noxa1	Noxa1	Il36b	Fam166a	Rnf208	LCN3 ENSRNOG00000040188	Nsmf	Nelfb	Slc34a3	LOC100736035	LOC101584849		DPH7	NELFB				CLIC3	NRARP	EHMT1	NADH dehydrogenase [ubiquinone] flavoprotein 2, mitochondrial-like LOC102983878				EXD3
	126	139685777	TMEM141	ANAPC2	TOR4A	ANAPC2	DPP7	TUBB2C	C9orf173	TMEM210	TUBB4B	RNF208	RNF224	EXD3	EHMT1	EHMT1		C9orf173 LOC102477000				LOC101973186	Ndor1	Exd3	Entpd8	Entpd8	LOC101824478	C9orf173 LOC102909710	2310002J15Rik	LCN11 LOC100359989	Pnpla7	Tor4a	Tubb4b	Arrdc1	Ehmt1		ZMYND19	TOR4A				C11H9orf142	EXD3	CACNA1B	MRPL41				NOXA1
	127	139690033	CCDC183	SSNA1	NRARP	SSNA1	GRIN1	FAM166A	XM_001099758.1	LOC102146590	FAM166A	CYSRT1	SLC34A3	NOXA1	LOC101053923	CACNA1B		NELFB					Rnf208	Noxa1	Nsmf	40S ribosomal protein S16 pseudogene LOC100755408	Il36a	Nelfb	Gm757	eukaryotic translation initiation factor 4E LOC100360027	Mrpl41	Nrarp	Fam166a	Ehmt1	Cacna1b		ARRDC1	NRARP				LCNL1	NOXA1		DPH7				LOC102156902
	128	139698379	CCDC183-AS1	TPRN	EXD3	TPRN	LRRC26	C8H9orf173	COBRA1	ANAPC2	C15H9orf173	ENSCSAG00000016584	tubulin beta chain LOC104669623	ENTPD8	CACNA1B			TOR4A					LOC102010396	Entpd8	Pnpla7	Nsmf	Il36g	Tor4a	Slc34a3	Bmyc	Dph7	LOC101718325	C9orf173 LOC104851660	Cacna1b			EHMT1	EXD3				PTGDS	ENTPD8		ZMYND19				ENTPD8
	129	139702374	RABL6	TMEM203	NOXA1	TMEM203	TMEM210	COBRA1	C9orf167	SSNA1	LOC101009038	SLC34A3	FAM166A	NELF	LOC101049652			NRARP					Rnf224	Nsmf	Mrpl41	Pnpla7	LOC101825266	Nrarp	Tubb4b	Obp2a	Zmynd19	Noxa1	Nelfb	LOC101787395			TRNAV-CAC	TRNAA-CGC				LCN12	NSMF		ARRDC1				NSMF
	130	139703731	LOC100422233	NDOR1	ENTPD8	NDOR1	ANAPC2	TOR4A	EXD3	TPRN	COBRA1	TUBB4B	C9orf173 LOC104669621	PNPLA7				ribosomal protein L12 pseudogene LOC102501214					Slc34a3	Pnpla7	Dph7	Mrpl41	LOC101839067	60S ribosomal protein L28-like LOC102926922	Fam166a	LCN10	Arrdc1	Entpd8	Nrarp	LOC100733522			CACNA1B	NOXA1				C8G	PNPLA7		TRNAE-CUC				PNPLA7
	131	139707240	NCLP1	RNF208	NELF	RNF208	SSNA1	LOC101176170	NOXA1	TMEM203	TOR4A	FAM166A	LOC104669622	MRPL41				LOC102500806					Tubb4b	Mrpl41	Zmynd19	Dph7	Hnmt	Noxa1	4933433C11Rik	LCN6	Ehmt1	LOC101706250	LOC104851575	LOC100733240				ENTPD8				FBXW5	MRPL41		TRNAG-CCC				MRPL41
	132	139725409	MIR4292	C9H9orf169	PNPLA7	C9ORF169	TPRN	NRARP	ENTPD8	NDOR1	NRARP	C9orf173	39S ribosomal protein L52, mitochondrial-like LOC104669619	WDR85				ENTPD8					Fam166a	Wdr85	Arrdc1	Zmynd19	LOC101825521	Entpd8	Nelfb	LCN5	splicing factor 3B subunit 2 pseudogene LOC103732607	Nsmf	Noxa1	LOC100732216				NSMF				TRAF2	DPH7		EHMT1				WDR85
	133	139735733	C9orf172	RNF224	MRPL41	RNF224	TMEM203	EXD3	NELF	LOC102144825	LOC101015545	NELFB	NELFB	ZMYND19				NSMF					LOC102012464	Zmynd19	Ehmt1	Arrdc1	Spopl	Nsmf	Tor4a	LCN8	chromobox protein homolog 3 pseudogene LOC103732577	Pnpla7	Entpd8	LOC100731943				PNPLA7				C1orf86 pseudogene LOC101908194	ZMYND19		///				ZMYND19
	134	139743256	PHPT1	SLC34A3	WDR85	SLC34A3	LOC100436670	LOC101176257	PNPLA7	RNF208	LOC100999164	TOR4A	TOR4A	ARRDC1				MRPL41					Nelfb	Arrdc1	Cacna1b	Ehmt1	Nxph2	Pnpla7	Nrarp	Fcn1	Cacna1b	Mrpl41	Nsmf	LOC100726574				MRPL41				EDF1	ARRDC1						ARRDC1
	135	139746819	MAMDC4	FAM166A	ZMYND19	TUBB4B	LOC100437422	NOXA1	PNPLA7	C15H9orf169	NOXA1	NRARP	EXD3	C1H9orf37				DPH7					Tor4a	Ehmt1	Pax8	Cacna1b	LOC101826049	60S acidic ribosomal protein P1-like LOC102921643	Noxa1	Tmem141		Wdr85	Pnpla7	LOC100731663				DPH7				MAMDC4	EHMT1		///				EHMT1
	136	139756566	EDF1	TUBB2C	LOC100967905	FAM166A	RNF208	ENTPD8	PNPLA7	RNF224	ENTPD8	EXD3	NOXA1	EHMT1				ZMYND19					LOC102013531	Cacna1b	Psd4	Pax8	///	Mrpl41	Entpd8	Ccdc183		Zmynd19	Mrpl41	LOC100726307				ZMYND19				PHPT1	CACNA1B		CACNA1B				CACNA1B
	137	139776341	TRAF2	C9H9orf173	LOC100979031	C9ORF173	C9H9orf169	NELF	WDR85	SLC34A3	NELF	NOXA1	ENTPD8	LOC100390082				ARRDC1					LOC102014932	ZNF420 LOC101615912	Il1rn	Psd4		Dph7	Nsmf	Rabl6		Arrdc1	Dph7	Fshr				ARRDC1				C11H9orf172			///				ATP2A3
	138	139781185	MIR4479	COBRA1	EHMT1	COBRA1	RNF224	PNPLA7	ZMYND19	LOC101866438	PNPLA7	ENTPD8	NSMF	CACNA1B				EHMT1					Noxa1	5-hydroxyisourate hydrolase LOC101596292	Il1f10	Il1rn		Zmynd19	Gm13369	RGD1560470		LOC101698735	Zmynd19	Lhcgr				EHMT1				RABL6							P2RX1
	139	139834885	FBXW5	LOC101058520	LOC100969170	C9ORF167	SLC34A3	MRPL41	EHMT1	FAM166A	MRPL41	ENSCSAG00000025458	PNPLA7	LOC100398416				CACNA1B					Entpd8	Scgb1c1	Il36rn	Il1f10		Arrdc1	Gm13370	Phpt1		Ehmt1	Arrdc1	Gtf2a1l				CACNA1B				CCDC183							CAMKK1
	140	139839333	C8G	TOR4A	LOC100968819	NRARP	LOC100438882	WDR85	CACNA1B	C15H9orf173	WDR85	NSMF	MRPL41	IL17RA									LOC102013746	Odf3	Il36b	Il36rn		Ehmt1	Pnpla7	Mamdc4		Cacna1b	N-lysine methyltransferase SETD8 pseudogene LOC104851653	LOC100730831				TRNAV-CAC				TMEM141							C9H17orf85
	141	139844032	LCN12	NRARP	CACNA1B	EXD3	FAM166A	LOC100599215	CACNA1B	LOC102138171	LOC101026277	PNPLA7	DPH7	LOC100398780									Nsmf	Bet1l	Il36a	Il36b		Cacna1b	Mrpl41	Edf1			Ehmt1	Ppp1r21								epididymal-specific lipocalin-5 LOC100295548							GSG2
	142	139863796	LOC101928638	EXD3		NELF	C9H9orf173	ZMYND19	ENSMMUG00000009191	NELFB	ZMYND19	MRPL41	ZMYND19	CECR5									Pnpla7	Ric8a	Il36g	Il36a		Pax8	Dph7	Traf2			Cacna1b	LOC100730280								LCN8							ITGAE
	143	139871898	PTGDS	LOC736858		PNPLA7	COBRA1	ARRDC1	ENSMMUG00000033619	TOR4A	ARRDC1	DPH7	ARRDC1	LOC100400945									Mrpl41	Sirt3	LOC101996567	Il36g		Psd4	Zmynd19	Fbxw5				Foxn2								LCN15							P2RX5
	144	139877445	LCNL1	LOC100615206		PNPLA7	TOR4A	C8H9orf37	XR_010378.1	LOC102136904	C15H9orf37	ZMYND19	ARRDC1-AS1	CECR1									Dph7	BCL2L13	LOC101996846	///?		Il1rn	Arrdc1	C8g				Fbxo11								ncRNA LOC101907254							EMC6
	145	139886870	C9orf142	NOXA1		MRPL41	LOC100441833	LOC100584136		EXD3	LOC101025237	ARRDC1	uncharacterized protein PB18E9.04c-like LOC104669767	CECR2									Zmynd19	LOC101598562	Hnmt			Il1f10	Ehmt1	LCN12				Msh6								LCN6							LOC102154637
	146	139889060	CLIC3	ENTPD8		WDR85	LOC100442204	EHMT1		NOXA1	EHMT1	EHMT1	forkhead box protein H1-like LOC104669763	SLC25A18									LOC102003996	Athl1	LOC101997125			Il36rn	Cacna1b	Ptgds				LOC100728894								LCN10 LOC524369							TAX1BP3
	147	139901686	ABCA2	LOC464958		ZMYND19	LOC100442566	pseudo LOC101175844		ENTPD8	LOC100999890	CACNA1B	EHMT1	LOC100402779									Arrdc1	Ifitm5	Spopl			Il36b	Gm13416	RGD1306215				Kcnk12								LCN1 LOC511158							CTNS
	148	139921916	C9orf139	LOC100608308		ARRDC1	NOXA1	pseudo LOC100600237		LOC102132698	LOC100999535	ENSCSAG00000017110	CACNA1B	BCL2L13									Ehmt1	LOC101616202	Nxph2			Il36a	Gm13417	Clic3				Msh2								LCN3 vomeronasal secretory protein 1 LOC101907426							SHPK
	149	139924626	FUT7	PNPLA7		C9ORF37	ENTPD8	CACNA1B		NSMF	CACNA1B		interleukin-9 receptor-like LOC104669766	LOC100403496									Cacna1b	LOC101616504	LOC101985769			Trnad-guc	Gm13418	Abca2				LOC100728623								MRPS2							TRPV1
	150	139933909	NPDC1	MRPL41		EHMT1	NELF	interleukin-9 receptor LOC100585126		PNPLA7	interleukin-9 receptor LOC101023940		tubulin beta-8 chain-like LOC104669765	LOC100895724									tripartite motif-containing protein 59 LOC102020273	LOC101616814	Lrp1b			Il36g	Pax8	Fut7				Calm2								C11H9orf116							TRPV3
	151	139942550	ENTPD2	WDR85		CACNA1B	LOC100444987	tubulin beta-8 chain LOC100600563		MRPL41	tubulin beta-8 chain LOC101023594			LOC100400227										LOC101599454	LOC101986328			zinc finger E-box-binding homeobox protein zag-1-like LOC102929033	Psd4	LOC366006				LOC100728340								PPP1R26							ASPA
	152	139956576	LOC101928672	LOC101059351		ENSGGOG00000026892	LOC100445351	CXXC-type zinc finger protein 11 LOC100585474		DPH7				PEX26										LOC101599742	LOC101986047			interleukin-37-like LOC102915575	Il1rn	Npdc1				Ttc7a								LOC101907491							OR1E2
	153	139956579	SAPCD2	ZMYND19			LOC100446117	ncRNA LOC101176027		ZMYND19				LOC100403861										Ifitm3	LOC101986621			interleukin-37-like LOC102902913	Il1f10	Entpd2				Mcfd2								LOC101907780							OR1E1
	154	139971944	UAP1L1	C9H9orf37			MRPL41			LOC102127545				LOC100895795										B4galnt4	Kynu			TATA box-binding protein-like protein 2-like LOC102915889	Il1f5	Sapcd2				Socs5								OLFM1							cOR1R4
	155	139979398	MAN1B1-AS1	ARRDC1			WDR85			LOC102125407				LOC100404227										Pkp3	Arhgap15			sperm motility kinase X-like LOC102903215	Gm13409	Uap1l1				LOC101788131								FCN1							GNG10
	156	139981379	MAN1B1	LOC737346			LOC100448340			LOC102127162				DGCR2										Sigirr	Gtdc1			histamine N-methyltransferase-like LOC102916207	Il1f6	Dpp7				Cript								collagen alpha-1(V) chain LOC100848491							OR08H10
	157	140004992	DPP7	EHMT1			ZMYND19			LOC102127539				TSSK2										Ano9	Zeb2			oral-facial-digital syndrome 1 protein homolog LOC102903518	Il1f9	Man1b1				Pigf								ubiquitin-conjugating enzyme E2 variant 1 LOC101907822							OR01E11
	158	140033609	GRIN1	LOC100615956			ARRDC1			EHMT1				DGCR14										Ptdss2	LOC101989054			OMA1 zinc metallopeptidase pseudogene LOC102903820	Gm13410	Grin1				Rhoq								COL5A1							LOC491212
	159	140063210	LRRC26	MIR602			LOC100449068			LOC102125014				GSC2										Rnh1	LOC101989339			Spopl	Il1f8	Lrrc26				Atp6v1e2								interferon-induced transmembrane protein 1 LOC613699							OR3A2
	160	140063638	MIR3621	CACNA1B			LOC100449422			LOC101925455				SLC25A1										Hras	LOC101998285			Nxph2	Tbpl2	Tmem210				Tmem247								PSMD13							cOR1D11P
	161	140065319	TMEM210	LOC737662			LOC100447968			LOC102124637				CLTCL1										Lrrc56	LOC101998559			sperm motility kinase X-likeLOC102917446	Hnmt	Anapc2				Epas1								tyrosylprotein sulfotransferase 2 pseudogene LOC789596							cOR1P2
	162	140069236	ANAPC2	LOC100608860			LOC100449773			LOC102124227				LOC100410150										LOC101593681	LOC101989628			sororin-like LOC102917764	Sh3d2c-ps1	Ssna1				Prkce								SCGB1C1							LOC100684074
	163	140083029	SSNA1	LOC737774			LOC100450133							HIRA										Rassf7	Trnak-cuu			ribosomal protein S8 pseudogene LOC102918068	Spopl	Tprn				Srbd1								ODF3							COR1A3
	164	140086069	TPRN	LOC100608962			LOC100450868							MRPL40										LOC101601801	LOC101998835			ribosomal protein S10 pseudogene LOC102904454	Gm13331	Tmem203				LOC100720985								BET1L							LOC100684000
	165	140098534	TMEM203	LOC100609074			CACNA1B							C1H22orf39										Phrf1	Acvr2a			DNA (cytosine-5)-methyltransferase 1-like LOC102904768	Nxph2	Ndor1				Six2								RIC8A							LOC100686816
	166	140100119	NDOR1											UFD1L										Irf7	Orc4			Rapgef2	Gm13422	LOC102551764				Six3								SIRT3							LOC611352
	167	140110884	LOC101928750											CDC45										Cdhr5	LOC101999118			LOC102921957	4931423N10Rik	Rnf208				Camkmt								IFITM2							cOR1D8
	168	140114699	RNF208											CLDN5										Sct	Mbd5			Fnip2	Gm13423	LOC102550125				Prepl								IFITM5							LOC480657
	169	140119086	C9orf169											LOC100409792										Drd4	Epc2			ferritin, heavy polypeptide 1 pseudogene LOC102922265	Yme1l1	RGD1560880				Slc3a1								acid trehalase-like protein 1 LOC511919							LOC102151528
	170	140122018	RNF224											LOC100410878										Deaf1	Kif5c			40S ribosomal protein S2-like LOC102905064	Mastl	Rnf224				Ppm1b								acid trehalase-like protein 1 LOC511919							LOC102151645
	171	140125209	SLC34A3											LOC100411238										Tmem80	Lypd6b			Ppid	Acbd5	Slc34a3				Lrpprc								NLRP6							RAP1GAP2
	172	140135711	TUBB4B											LOC100411592										Eps8l2	Lypd6			Etfdh	Abi1	Tubb4b				Abcg8								COX8B							LOC102153569
	173	140138037	FAM166A											LOC100896535										Taldo1	LOC101992079			C4orf46 LOC102919594	Gm14441	Fam166a				Abcg5								PSMD13							KIAA0664
	174	140144671	LOC100129722											LOC100413016										Pddc1	Rnd3			Rxfp1	Pdss1	LOC499746				Dync2li1								interferon-induced transmembrane protein 3 (1-8U) LOC786073							PAFAH1B1
	175	140145713	C9orf173											GNB1L										Cend1	LOC101992639			putative ataxin-7-like protein 3B-like LOC102919907	Apbb1ip	Nelfb				LOC101787625								potassium/sodium hyperpolarization-activated cyclic nucleotide-gated channel 4 LOC101902399							LOC100683641
	176	140149759	NELFB											C1H22orf29										Slc25a22	LOC101999395			Tmem144	Gm13338	Tor4a				Plekhh2															METTL16
	177	140172280	TOR4A											LOC100413738										Pidd	LOC101999665			Fam198b	Mir3967	Nrarp				Thada															MNT
	178	140194083	NRARP											COMT										LOC101604920	Rbm43			Gria2	Gad2	LOC102549867				Zfp36l2
	179	140201346	EXD3											ARVCF										Rplp2	Nmi			///	Myo3a	Noxa1				Trnai-uau
	180	140317847	NOXA1											C1H22orf25										Pnpla2	Tnfaip6				Myo3a	Entpd8				Haao
	181	140328816	ENTPD8											DGCR8										Efcab4a	Rif1				Gm13337	Nsmf				Mta3
	182	140342022	NSMF											TRMT2A										LOC101595121	Neb				Gm10846	LOC681261				LOC101787558
	183	140354404	PNPLA7											RANBP1										Cd151	Arl5a				Gm13379	Pnpla7				Kcng3
	184	140446309	MRPL41											ZDHHC8										Polr2l	Cacnb4				Gpr158	Mrpl41				LOC101787545
	185	140449354	DPH7											LOC100896963										Tspan4	Trnak-cuu				Gm13378	RGD1304868				LOC100717948
	186	140476531	ZMYND19											LOC100385884										Chid1	Stam2				Thnsl1	Zmynd19				Eml4
	187	140500092	ARRDC1											LOC100386596										Ap2a2	LOC102001423				Enkur	Arrdc1				Pkdcc
	188	140509784	C9orf37											LOC100386954										Muc6	Fmnl2				C130046B21Rik	Ehmt1				LOC101789157
	189	140513444	EHMT1											LOC100385521										Muc2	LOC102001695				Gm13377	Cacna1b				LOC100723379
	190	140535463	SETP5											LOC100394194										LOC101595713	Prpf40a				Gm13375	LOC102549485				LOC100723105
	191	140657474	EHMT1-IT1											LOC100387311										LOC101596005	Arl6ip6				Arhgap21	LOC102549381				LOC100717203
	192	140674759	LOC101928897											LOC100894901										Muc5ac	LOC101997123				Etl4	LOC102549321				LOC100722273
	193	140682120	LOC100418938											LOC100894212										Muc5b	Rprm				///?	Pax8				Slc8a1
	194	140703307	LOC101928853											LOC100394550										Tollip	LOC102000217					Psd4				Thumpd2
	195	140732871	MIR602											LOC100394907										Brsk2	Galnt13					Il1rn				Tmem178a
	196	140762377	RP11-188C12.3											LOC100395274										Mob2	LOC101997695					Il1f10				LOC100716656
	197	140772241	CACNA1B											LOC100395634										Dusp8	Trnak-cuu					Il36rn				Map4k3
	198	140934955	LOC101928786											LOC100395989										LOC101596882	Kcnj3					Il36b				Cdkl4
	199	141032081	IL9RP1											LOC100396717										LOC101609933	Nr4a2					RGD1559890				Sos1
	200	141044565	TUBBP5											LOC100397082										LOC101597180	Trnaa-cgc					Il36a				Arhgef33
	201	141090383	LOC101928932											LOC100387680										LOC101597474	Trnag-gcc					Il36g				Morn2
	202	141106439	FAM157B											LOC100397459										Ifitm10	Gpd2					LOC362075				Dhx57
	203													SLC7A4										Ctsd	Galnt5					LOC102547117				Gemin6
	204													P2RX6										Syt8	Ermn					LOC365999				LOC100720628
	205													LOC100895252										Tnni2	Cytip					LOC102546940
	206													THAP7										Lsp1	Acvr1c					LOC296537
	207													LZTR1											///?					///?
	208													///?
	209
	210
	211
	212
	213
	214
	215
	216
	217
	218
	219
	220
	221
	222
	223
	224
	225
	226
	227
	228
	229
	230
	231
	232
	233
	234
	235
	236
	237
	238
	239
	240
	241
[truncated: 46 more columns]
